# Supplementary material for: Monoclinic polymorph of 2,5-bis[4-(dimethyl­amino)­styr­yl]-3,6-dimethyl­pyrazine
Source: Acta Crystallogr Sect E Struct Rep Online. 2011 Mar 12;67(Pt 4):o875. doi: 10.1107/S1600536811006234 (PMC3099850; doi:10.1107/S1600536811006234)
Supplement: Supplementary file 1 [file e-67-0o875-sup1.cif]

##############################################################################
###                                                                        ###
###        Electronic paper (Acta Crystallographica Section E)             ###
###                                                                        ###
##############################################################################
#                                                                            #
# This CIF contains the data in a paper accepted for publication in Acta     #
# Crystallographica Section E. It conforms to the requirements of Notes      #
# for Authors for Section E, and has been peer reviewed under the auspices   #
# of the IUCr Commission on Journals.                                        #
#                                                                            #
# Full details of the Crystallographic Information File format               #
# are given in the paper "The Crystallographic Information File (CIF):       #
# a New Standard Archive File for Crystallography" by S. R. Hall, F. H.      #
# Allen and I. D. Brown [Acta Cryst. (1991), A47, 655-685].                  #
#                                                                            #
# The current version of the core CIF dictionary is obtainable from          #
# ftp://ftp.iucr.org/pub/cif_core.dic. The current version number is 2.4.    #
#                                                                            #
# Software is freely available for graphical display of the structure(s) in  #
# this CIF.  For information consult the CIF home page http://www.iucr.org/  #
# cif/home.html                                                              #
#                                                                            #
# This file may be used for bona fide research purposes within the           #
# scientific community so long as proper attribution is given to the journal # 
# article from which it was obtained.                                        #
#                                                                            #
##############################################################################
                                             
data_I
_audit_creation_method     SHELXL-97
_chemical_name_systematic
;
4-[2-(5-{2-[4-(dimethylamino)phenyl]ethenyl}-3,6-dimethylpyrazin-2-yl)ethenyl]-
<i>N</i>,<i>N</i>-dimethylaniline
;
_chemical_name_common
;
2,5-Bis[4-(dimethylamino)styryl]-3,6-dimethylpyrazine
;
_chemical_formula_moiety     'C26 H30 N4'
_chemical_formula_sum     'C26 H30 N4'
_chemical_formula_iupac     'C26 H30 N4'
_chemical_formula_weight     398.54
_chemical_melting_point     522
_symmetry_cell_setting     monoclinic
_symmetry_space_group_name_H-M     'P 21/c'
_symmetry_space_group_name_Hall     '-P 2ybc'
loop_
    _symmetry_equiv_pos_as_xyz
    'x, y, z'
    '-x, y+1/2, -z+1/2'
    '-x, -y, -z'
    'x, -y-1/2, z-1/2'
_cell_length_a     6.0635(5)
_cell_length_b     15.5187(13)
_cell_length_c     12.8009(12)
_cell_angle_alpha     90.00
_cell_angle_beta     113.449(6)
_cell_angle_gamma     90.00
_cell_volume     1105.06(17)
_cell_formula_units_Z     2
_cell_measurement_reflns_used     3217
_cell_measurement_theta_min     2.6
_cell_measurement_theta_max     27
_cell_measurement_temperature     193(2)
_exptl_crystal_description     block
_exptl_crystal_colour     orange
_exptl_crystal_size_max     0.49
_exptl_crystal_size_mid     0.45
_exptl_crystal_size_min     0.27
_exptl_crystal_density_diffrn     1.198
_exptl_crystal_density_meas     ?
_exptl_crystal_density_method     'not measured'
_exptl_crystal_F_000     428
_exptl_absorpt_coefficient_mu     0.072
_exptl_absorpt_correction_type     none
_exptl_absorpt_process_details     ?
_exptl_absorpt_correction_T_min     ?
_exptl_absorpt_correction_T_max     ?
_exptl_special_details
;
;
_diffrn_ambient_temperature     193(2)
_diffrn_radiation_type     MoKa
_diffrn_radiation_wavelength     0.71073
_diffrn_radiation_monochromator     graphite
_diffrn_measurement_device_type     'Bruker SMART CCD'
_diffrn_measurement_device     '\k-geometry diffractometer'
_diffrn_measurement_method     'CCD scan'
_diffrn_detector_area_resol_mean     ?
_diffrn_reflns_number     13517
_diffrn_reflns_av_R_equivalents     0.0568
_diffrn_reflns_av_sigmaI/netI     0.0438
_diffrn_reflns_theta_min     2.17
_diffrn_reflns_theta_max     27.95
_diffrn_reflns_theta_full     27.95
_diffrn_measured_fraction_theta_max     0.998
_diffrn_measured_fraction_theta_full     0.998
_diffrn_reflns_limit_h_min     -7
_diffrn_reflns_limit_h_max     7
_diffrn_reflns_limit_k_min     -20
_diffrn_reflns_limit_k_max     19
_diffrn_reflns_limit_l_min     -16
_diffrn_reflns_limit_l_max     16
_diffrn_standards_number     ?
_diffrn_standards_interval_count     ?
_diffrn_standards_interval_time     ?
_diffrn_standards_decay_%     ?
_refine_special_details
;
Refinement of <i>F</i>^2^ against ALL reflections. The weighted <i>R</i>-factor
<i>wR</i> and goodness of fit <i>S</i> are based on <i>F</i>^2^, conventional
<i>R</i>-factors <i>R</i> are based on <i>F</i>, with <i>F</i> set to zero for
negative <i>F</i>^2^. The threshold expression of <i>F</i>^2^ >
\s(<i>F</i>^2^) is used only for calculating <i>R</i>-factors(gt) <i>etc</i>.
and is not relevant to the choice of reflections for refinement.
<i>R</i>-factors based on <i>F</i>^2^ are statistically about twice as large
as those based on <i>F</i>, and <i>R</i>- factors based on ALL data will be
even larger.
;
_reflns_number_total     2637
_reflns_number_gt     1711
_reflns_threshold_expression     I>2\s(I)
_refine_ls_structure_factor_coef     Fsqd
_refine_ls_matrix_type     full
_refine_ls_R_factor_all     0.0904
_refine_ls_R_factor_gt     0.0562
_refine_ls_wR_factor_ref     0.1695
_refine_ls_wR_factor_obs     0.1461
_refine_ls_goodness_of_fit_ref     1.020
_refine_ls_restrained_S_all     1.020
_refine_ls_number_reflns     2637
_refine_ls_number_parameters     139
_refine_ls_number_restraints     0
_refine_ls_hydrogen_treatment     constr
_refine_ls_weighting_scheme     calc
_refine_ls_weighting_details
         'calc w=1/[\s^2^(Fo^2^)+(0.0930P)^2^+0.1486P] where P=(Fo^2^+2Fc^2^)/3'
_atom_sites_solution_hydrogens     geom
_atom_sites_solution_primary     direct
_atom_sites_solution_secondary     difmap
_refine_ls_shift/su_max     0.001
_refine_ls_shift/su_mean     0.000
_refine_diff_density_max     0.266
_refine_diff_density_min     -0.218
_refine_ls_extinction_method     none
_refine_ls_extinction_coef     ?
loop_
    _atom_type_symbol
    _atom_type_description
    _atom_type_scat_dispersion_real
    _atom_type_scat_dispersion_imag
    _atom_type_scat_source
    'C' 'C' 0.0033 0.0016
                         'International Tables Vol C Tables 4.2.6.8 and 6.1.1.4'
    'H' 'H' 0.0000 0.0000
                         'International Tables Vol C Tables 4.2.6.8 and 6.1.1.4'
    'N' 'N' 0.0061 0.0033
                         'International Tables Vol C Tables 4.2.6.8 and 6.1.1.4'
_computing_data_collection     'SMART (Bruker, 2006)'
_computing_cell_refinement     'SAINT (Bruker, 2006)'
_computing_data_reduction     'SAINT (Bruker, 2006)'
_computing_structure_solution     'SIR97 (Altomare <i>et al.</i>, 1999)'
_computing_structure_refinement     'SHELXL97 (Sheldrick, 2008)'
_computing_molecular_graphics     'PLATON (Spek, 2009)'
_computing_publication_material     'PLATON (Spek, 2009)'
loop_
    _atom_site_type_symbol
    _atom_site_label
    _atom_site_fract_x
    _atom_site_fract_y
    _atom_site_fract_z
    _atom_site_U_iso_or_equiv
    _atom_site_adp_type
    _atom_site_calc_flag
    _atom_site_refinement_flags
    _atom_site_occupancy
    _atom_site_disorder_assembly
    _atom_site_disorder_group
    N N1 0.3645(2) 0.52967(9) 0.55807(11) 0.0361(4) Uani d . 1 . .
    C C2 0.3898(3) 0.44536(10) 0.54641(13) 0.0340(4) Uani d . 1 . .
    C C3 0.4723(3) 0.58565(10) 0.51230(13) 0.0347(4) Uani d . 1 . .
    C C4 0.2626(3) 0.38669(11) 0.59782(16) 0.0437(5) Uani d . 1 . .
    H H4A 0.3808 0.3592 0.6661 0.066 Uiso calc R 1 . .
    H H4B 0.1750 0.3423 0.5424 0.066 Uiso calc R 1 . .
    H H4C 0.1492 0.4203 0.6185 0.066 Uiso calc R 1 . .
    C C5 0.4434(3) 0.67746(11) 0.52817(15) 0.0374(4) Uani d . 1 . .
    H H5 0.5138 0.7174 0.4943 0.045 Uiso calc R 1 . .
    C C6 0.3227(3) 0.70847(11) 0.58799(14) 0.0363(4) Uani d . 1 . .
    H H6 0.2543 0.6666 0.6203 0.044 Uiso calc R 1 . .
    C C7 0.2832(3) 0.79779(11) 0.60981(14) 0.0347(4) Uani d . 1 . .
    C C8 0.1390(3) 0.81714(11) 0.66978(16) 0.0424(5) Uani d . 1 . .
    H H8 0.0713 0.7710 0.6959 0.051 Uiso calc R 1 . .
    C C9 0.0920(3) 0.90040(11) 0.69218(15) 0.0424(5) Uani d . 1 . .
    H H9 -0.0074 0.9101 0.7327 0.051 Uiso calc R 1 . .
    C C10 0.1880(3) 0.97122(11) 0.65634(13) 0.0352(4) Uani d . 1 . .
    C C11 0.3336(3) 0.95248(11) 0.59606(14) 0.0374(4) Uani d . 1 . .
    H H11 0.4019 0.9985 0.5700 0.045 Uiso calc R 1 . .
    C C12 0.3784(3) 0.86880(11) 0.57435(14) 0.0383(4) Uani d . 1 . .
    H H12 0.4776 0.8589 0.5338 0.046 Uiso calc R 1 . .
    N N13 0.1460(3) 1.05436(9) 0.67883(13) 0.0443(4) Uani d . 1 . .
    C C14 -0.0132(4) 1.07191(13) 0.73601(18) 0.0524(5) Uani d . 1 . .
    H H14A -0.1665 1.0421 0.6962 0.079 Uiso calc R 1 . .
    H H14B -0.0415 1.1341 0.7357 0.079 Uiso calc R 1 . .
    H H14C 0.0610 1.0513 0.8148 0.079 Uiso calc R 1 . .
    C C15 0.2474(3) 1.12637(12) 0.64153(16) 0.0479(5) Uani d . 1 . .
    H H15A 0.4228 1.1207 0.6724 0.072 Uiso calc R 1 . .
    H H15B 0.2044 1.1802 0.6688 0.072 Uiso calc R 1 . .
    H H15C 0.1838 1.1270 0.5581 0.072 Uiso calc R 1 . .
loop_
    _atom_site_aniso_label
    _atom_site_aniso_U_11
    _atom_site_aniso_U_22
    _atom_site_aniso_U_33
    _atom_site_aniso_U_12
    _atom_site_aniso_U_13
    _atom_site_aniso_U_23
    N1 0.0347(8) 0.0396(8) 0.0399(8) 0.0014(6) 0.0210(6) -0.0010(6)
    C2 0.0300(8) 0.0397(9) 0.0351(9) 0.0006(6) 0.0161(7) -0.0006(7)
    C3 0.0304(8) 0.0415(10) 0.0342(9) 0.0024(6) 0.0151(7) -0.0013(7)
    C4 0.0462(10) 0.0433(10) 0.0542(11) 0.0003(8) 0.0334(9) -0.0002(8)
    C5 0.0374(9) 0.0388(9) 0.0416(10) 0.0012(7) 0.0215(8) -0.0008(7)
    C6 0.0342(9) 0.0401(9) 0.0378(9) -0.0004(7) 0.0176(8) -0.0006(7)
    C7 0.0340(9) 0.0390(9) 0.0359(9) 0.0022(6) 0.0191(7) -0.0006(7)
    C8 0.0469(10) 0.0433(10) 0.0506(11) -0.0020(7) 0.0338(9) 0.0012(8)
    C9 0.0449(10) 0.0476(11) 0.0493(11) 0.0020(7) 0.0343(9) -0.0006(8)
    C10 0.0337(9) 0.0408(10) 0.0350(9) 0.0029(7) 0.0179(7) -0.0015(7)
    C11 0.0388(9) 0.0398(9) 0.0418(10) -0.0027(7) 0.0249(8) -0.0008(7)
    C12 0.0363(9) 0.0459(10) 0.0424(10) 0.0004(7) 0.0258(8) -0.0024(8)
    N13 0.0517(9) 0.0399(9) 0.0532(9) 0.0051(6) 0.0336(8) -0.0023(7)
    C14 0.0531(12) 0.0521(11) 0.0653(13) 0.0063(9) 0.0376(11) -0.0115(10)
    C15 0.0501(11) 0.0409(11) 0.0577(12) -0.0017(8) 0.0268(10) -0.0050(8)
_geom_special_details
;
All e.s.d.'s (except the e.s.d. in the dihedral angle between two l.s. planes)
are estimated using the full covariance matrix. The cell e.s.d.'s are taken
into account individually in the estimation of e.s.d.'s in distances, angles
and torsion angles; correlations between e.s.d.'s in cell parameters are only
used when they are defined by crystal symmetry. An approximate (isotropic)
treatment of cell e.s.d.'s is used for estimating e.s.d.'s involving l.s.
planes.
;
loop_
    _geom_bond_atom_site_label_1
    _geom_bond_atom_site_label_2
    _geom_bond_site_symmetry_2
    _geom_bond_distance
    _geom_bond_publ_flag
    N1 C2 . 1.333(2) ?
    N1 C3 . 1.353(2) ?
    C2 C3 3_666 1.413(2) ?
    C2 C4 . 1.504(2) ?
    C3 C2 3_666 1.413(2) ?
    C3 C5 . 1.459(2) ?
    C4 H4A . 0.9800 ?
    C4 H4B . 0.9800 ?
    C4 H4C . 0.9800 ?
    C5 C6 . 1.341(2) ?
    C5 H5 . 0.9500 ?
    C6 C7 . 1.453(2) ?
    C6 H6 . 0.9500 ?
    C7 C12 . 1.401(2) ?
    C7 C8 . 1.406(2) ?
    C8 C9 . 1.378(2) ?
    C8 H8 . 0.9500 ?
    C9 C10 . 1.403(2) ?
    C9 H9 . 0.9500 ?
    C10 N13 . 1.368(2) ?
    C10 C11 . 1.415(2) ?
    C11 C12 . 1.377(2) ?
    C11 H11 . 0.9500 ?
    C12 H12 . 0.9500 ?
    N13 C15 . 1.445(2) ?
    N13 C14 . 1.451(2) ?
    C14 H14A . 0.9800 ?
    C14 H14B . 0.9800 ?
    C14 H14C . 0.9800 ?
    C15 H15A . 0.9800 ?
    C15 H15B . 0.9800 ?
    C15 H15C . 0.9800 ?
loop_
    _geom_angle_atom_site_label_1
    _geom_angle_atom_site_label_2
    _geom_angle_atom_site_label_3
    _geom_angle_site_symmetry_1
    _geom_angle_site_symmetry_3
    _geom_angle
    _geom_angle_publ_flag
    C2 N1 C3 . . 119.01(14) ?
    N1 C2 C3 . 3_666 120.87(15) ?
    N1 C2 C4 . . 116.32(14) ?
    C3 C2 C4 3_666 . 122.81(15) ?
    N1 C3 C2 . 3_666 120.12(15) ?
    N1 C3 C5 . . 117.47(14) ?
    C2 C3 C5 3_666 . 122.40(15) ?
    C2 C4 H4A . . 109.5 ?
    C2 C4 H4B . . 109.5 ?
    H4A C4 H4B . . 109.5 ?
    C2 C4 H4C . . 109.5 ?
    H4A C4 H4C . . 109.5 ?
    H4B C4 H4C . . 109.5 ?
    C6 C5 C3 . . 123.56(16) ?
    C6 C5 H5 . . 118.2 ?
    C3 C5 H5 . . 118.2 ?
    C5 C6 C7 . . 128.43(16) ?
    C5 C6 H6 . . 115.8 ?
    C7 C6 H6 . . 115.8 ?
    C12 C7 C8 . . 115.78(15) ?
    C12 C7 C6 . . 124.56(15) ?
    C8 C7 C6 . . 119.66(15) ?
    C9 C8 C7 . . 122.61(15) ?
    C9 C8 H8 . . 118.7 ?
    C7 C8 H8 . . 118.7 ?
    C8 C9 C10 . . 121.28(15) ?
    C8 C9 H9 . . 119.4 ?
    C10 C9 H9 . . 119.4 ?
    N13 C10 C9 . . 122.27(15) ?
    N13 C10 C11 . . 121.15(15) ?
    C9 C10 C11 . . 116.58(15) ?
    C12 C11 C10 . . 121.31(15) ?
    C12 C11 H11 . . 119.3 ?
    C10 C11 H11 . . 119.3 ?
    C11 C12 C7 . . 122.44(16) ?
    C11 C12 H12 . . 118.8 ?
    C7 C12 H12 . . 118.8 ?
    C10 N13 C15 . . 121.39(14) ?
    C10 N13 C14 . . 120.01(15) ?
    C15 N13 C14 . . 118.53(14) ?
    N13 C14 H14A . . 109.5 ?
    N13 C14 H14B . . 109.5 ?
    H14A C14 H14B . . 109.5 ?
    N13 C14 H14C . . 109.5 ?
    H14A C14 H14C . . 109.5 ?
    H14B C14 H14C . . 109.5 ?
    N13 C15 H15A . . 109.5 ?
    N13 C15 H15B . . 109.5 ?
    H15A C15 H15B . . 109.5 ?
    N13 C15 H15C . . 109.5 ?
    H15A C15 H15C . . 109.5 ?
    H15B C15 H15C . . 109.5 ?
loop_
    _geom_torsion_atom_site_label_1
    _geom_torsion_atom_site_label_2
    _geom_torsion_atom_site_label_3
    _geom_torsion_atom_site_label_4
    _geom_torsion_site_symmetry_1
    _geom_torsion_site_symmetry_2
    _geom_torsion_site_symmetry_3
    _geom_torsion_site_symmetry_4
    _geom_torsion
    _geom_torsion_publ_flag
    C3 N1 C2 C3 . . . 3_666 0.3(3) ?
    C3 N1 C2 C4 . . . . -179.17(14) ?
    C2 N1 C3 C2 . . . 3_666 -0.3(3) ?
    C2 N1 C3 C5 . . . . -179.15(14) ?
    N1 C3 C5 C6 . . . . 2.0(3) ?
    C2 C3 C5 C6 3_666 . . . -176.81(17) ?
    C3 C5 C6 C7 . . . . 179.74(15) ?
    C5 C6 C7 C12 . . . . -3.1(3) ?
    C5 C6 C7 C8 . . . . 176.42(18) ?
    C12 C7 C8 C9 . . . . 0.4(3) ?
    C6 C7 C8 C9 . . . . -179.23(16) ?
    C7 C8 C9 C10 . . . . -0.4(3) ?
    C8 C9 C10 N13 . . . . -179.19(17) ?
    C8 C9 C10 C11 . . . . 0.3(3) ?
    N13 C10 C11 C12 . . . . 179.28(15) ?
    C9 C10 C11 C12 . . . . -0.2(2) ?
    C10 C11 C12 C7 . . . . 0.2(3) ?
    C8 C7 C12 C11 . . . . -0.3(3) ?
    C6 C7 C12 C11 . . . . 179.28(15) ?
    C9 C10 N13 C15 . . . . 179.76(16) ?
    C11 C10 N13 C15 . . . . 0.3(3) ?
    C9 C10 N13 C14 . . . . -3.5(3) ?
    C11 C10 N13 C14 . . . . 177.07(16) ?
data_global
_journal_date_recd_electronic     2011-01-20
_journal_date_accepted     2011-02-18
_journal_name_full     'Acta Crystallographica, Section E'
_journal_year     2011
_journal_volume     67
_journal_issue      4
_journal_page_first     o875
_journal_page_last     o875
_journal_paper_category     QO
_journal_coeditor_code     SI2330
_publ_contact_author_name     'Detert, Heiner'
_publ_contact_author_address
;
University Mainz
Duesbergweg 10-14
55099 Mainz
Germany
;
_publ_contact_author_email     detert@uni-mainz.de
_publ_contact_author_phone     '+496131-3924189'
_publ_section_title
;
2,5-Bis[4-(dimethylamino)styryl]-3,6-dimethylpyrazine
;
loop_
    _publ_author_name
    _publ_author_address
    'Fischer, Janina'
;
University Mainz
Duesbergweg 10-14
55099 Mainz
Germany
;
    'Schmitt, Volker'
;
University Mainz
Duesbergweg 10-14
55099 Mainz
Germany
;
    'Schollmeyer, Dieter'
;
University Mainz
Duesbergweg 10-14
55099 Mainz
Germany
;
    'Detert, Heiner'
;
University Mainz
Duesbergweg 10-14
55099 Mainz
Germany
;
