# Supplementary material for: Monoclinic polymorph of 2,5-bis[4-(dimethyl­amino)­styr­yl]-3,6-dimethyl­pyrazine
Source: Acta Crystallogr Sect E Struct Rep Online. 2011 Mar 12;67(Pt 4):o875. doi: 10.1107/S1600536811006234 (PMC3099850; doi:10.1107/S1600536811006234)
Supplement: Supplementary file 2 [file e-67-0o875-Isup2.hkl]

# 
# h,k,l, Fc-squared, Fo-squared, sigma(Fo-squared) and status flag 
# 
data_I
_shelx_title ' jf1_0m in P21/c' 
_shelx_refln_list_code          4 
_shelx_F_calc_maximum      271.55 
_exptl_crystal_F_000       428.00 
_reflns_d_resolution_high  0.7582 
 
loop_ 
 _symmetry_equiv_pos_as_xyz 
 'x, y, z' 
 '-x, y+1/2, -z+1/2' 
 '-x, -y, -z' 
 'x, -y-1/2, z-1/2' 
 
_cell_length_a     6.0635 
_cell_length_b    15.5187 
_cell_length_c    12.8009 
_cell_angle_alpha  90.000 
_cell_angle_beta  113.449 
_cell_angle_gamma  90.000 
 
_shelx_F_squared_multiplier     1.000 
 
loop_ 
 _refln_index_h 
 _refln_index_k 
 _refln_index_l 
 _refln_F_squared_calc 
 _refln_F_squared_meas 
 _refln_F_squared_sigma 
 _refln_observed_status 
   1   0   0     1098.10     1259.35     42.12 o 
   2   0   0      568.52      682.35     18.28 o 
   3   0   0       96.99      120.55      4.06 o 
   4   0   0      150.65      146.34      4.97 o 
   5   0   0        0.03       -1.15      2.17 o 
   6   0   0       16.93       21.35      4.59 o 
   7   0   0        0.33        1.17      4.14 o 
   1   1   0     1878.65     2013.45     38.38 o 
   2   1   0      432.15      455.03      8.73 o 
   3   1   0      507.23      506.25     10.41 o 
   4   1   0       54.44       44.67      1.71 o 
   5   1   0       10.33        9.04      1.59 o 
   6   1   0       36.79       33.53      3.52 o 
   7   1   0       25.88       26.41      3.78 o 
   0   2   0     4393.98     4266.77    141.44 o 
   1   2   0       79.94       81.86      1.63 o 
   2   2   0       78.19       87.59      1.92 o 
   3   2   0        3.07        3.15      0.86 o 
   4   2   0      171.08      166.62      4.61 o 
   5   2   0      146.73      153.83      6.40 o 
   6   2   0       20.37       17.38      3.12 o 
   7   2   0       33.30       32.29      4.00 o 
   1   3   0     1108.36     1124.73     21.93 o 
   2   3   0       40.97       37.33      1.24 o 
   3   3   0      468.54      488.15     10.05 o 
   4   3   0        0.42       -1.04      1.04 o 
   5   3   0        2.69        3.32      1.85 o 
   6   3   0       23.05       28.80      3.44 o 
   7   3   0       20.98       20.44      3.62 o 
   0   4   0     1457.83     1406.51     39.58 o 
   1   4   0       17.28       22.54      0.90 o 
   2   4   0       92.91       94.57      2.49 o 
   3   4   0       50.67       57.45      1.81 o 
   4   4   0      138.41      127.75      3.90 o 
   5   4   0        4.98        5.27      1.94 o 
   6   4   0       72.00       72.50      5.86 o 
   7   4   0        0.40       -2.84      3.00 o 
   1   5   0      390.21      424.05      8.09 o 
   2   5   0      104.71       97.81      2.72 o 
   3   5   0      522.69      540.45     10.83 o 
   4   5   0      112.91      118.87      3.71 o 
   5   5   0        7.41        6.55      1.93 o 
   6   5   0        3.54        4.93      2.47 o 
   7   5   0       28.15       24.46      4.04 o 
   0   6   0      115.71      116.20      3.72 o 
   1   6   0      337.86      323.69      7.52 o 
   2   6   0      324.89      335.78      6.20 o 
   3   6   0       19.90       19.50      1.08 o 
   4   6   0       48.23       47.92      2.23 o 
   5   6   0       15.91       11.10      2.12 o 
   6   6   0        0.31       -0.80      2.32 o 
   7   6   0        1.37        3.20      3.97 o 
   1   7   0     1704.68     1727.79     35.30 o 
   2   7   0      266.32      254.88      5.08 o 
   3   7   0      278.96      288.50      5.78 o 
   4   7   0        0.00       -1.19      1.19 o 
   5   7   0        0.08        0.52      1.87 o 
   6   7   0        1.91        3.58      2.56 o 
   0   8   0     1147.64     1196.97     38.74 o 
   1   8   0        8.98        2.94      0.76 o 
   2   8   0      124.64      108.27      2.72 o 
   3   8   0        6.32        6.64      0.94 o 
   4   8   0       54.16       51.39      2.42 o 
   5   8   0        4.99        4.46      2.06 o 
   6   8   0       45.35       47.93      4.15 o 
   1   9   0       40.76       36.94      2.08 o 
   2   9   0       68.41       75.11      2.28 o 
   3   9   0        5.53        4.99      0.95 o 
   4   9   0        8.60        6.92      1.51 o 
   5   9   0      121.19      125.58      5.98 o 
   6   9   0      139.08      159.14      8.78 o 
   0  10   0        0.03       -0.85      0.85 o 
   1  10   0        2.96        4.14      0.92 o 
   2  10   0        2.82        2.79      0.97 o 
   3  10   0        2.50        0.96      1.07 o 
   4  10   0      141.59      141.10      5.03 o 
   5  10   0      123.05      131.73      6.29 o 
   6  10   0        5.61        1.07      2.97 o 
   1  11   0      292.12      268.77      6.91 o 
   2  11   0       13.34       15.84      1.34 o 
   3  11   0       32.63       32.27      1.65 o 
   4  11   0        5.17        4.91      1.56 o 
   5  11   0      106.18      105.62      5.03 o 
   6  11   0        5.87        6.95      3.01 o 
   0  12   0      617.64      539.72     23.06 o 
   1  12   0       51.62       48.26      2.29 o 
   2  12   0      597.65      550.02     12.65 o 
   3  12   0      176.30      178.15      4.49 o 
   4  12   0       37.17       36.64      1.99 o 
   5  12   0        0.16       -1.48      1.48 o 
   1  13   0       73.56       64.74      2.76 o 
   2  13   0      107.21      101.14      3.84 o 
   3  13   0       89.93       88.33      3.42 o 
   4  13   0      135.36      130.11      4.00 o 
   5  13   0        1.72        0.95      1.63 o 
   0  14   0       73.86       75.52      5.11 o 
   1  14   0        0.02       -1.18      1.24 o 
   2  14   0        9.07       11.04      2.34 o 
   3  14   0       43.46       43.72      2.09 o 
   4  14   0       21.86       24.68      1.87 o 
   5  14   0        0.01       -1.34      1.58 o 
   1  15   0       71.35       67.53      3.03 o 
   2  15   0        1.58        0.93      1.61 o 
   3  15   0       10.87       11.38      1.67 o 
   4  15   0        0.27       -1.18      1.18 o 
   0  16   0       18.94       27.39      3.70 o 
   1  16   0        1.04        0.94      2.36 o 
   2  16   0        2.05        2.54      2.36 o 
   3  16   0        0.00        0.20      1.22 o 
   4  16   0        0.03       -0.68      1.31 o 
   1  17   0        0.75       -2.26      2.26 o 
   2  17   0        0.37        0.74      1.83 o 
   3  17   0        6.08        7.55      1.68 o 
   4  17   0        8.50       12.72      2.09 o 
   0  18   0        1.38        9.11      4.75 o 
   1  18   0        2.64        7.38      3.43 o 
   2  18   0        0.48        0.21      1.73 o 
   3  18   0        0.30       -0.51      1.33 o 
   1  19   0       45.38       73.22      9.94 o 
   2  19   0        2.33        4.76      2.21 o 
   0  20   0        1.56        8.74      5.50 o 
   1  20   0        0.71        1.34      4.07 o 
  -7   1   1        2.85       -0.16      2.85 o 
  -6   1   1        0.16       -2.76      2.76 o 
  -5   1   1       62.34       55.58      2.54 o 
  -4   1   1       49.68       50.20      2.08 o 
  -3   1   1       14.52       16.28      1.16 o 
  -2   1   1      133.29      152.49      3.38 o 
  -1   1   1    10777.84    13279.49    283.41 o 
   0   1   1       55.91       56.31      1.66 o 
   1   1   1       32.84       33.78      1.05 o 
   2   1   1     2546.55     2774.41     49.02 o 
   3   1   1       47.68       57.92      1.79 o 
   4   1   1        6.14        3.96      1.23 o 
   5   1   1       15.03       11.44      2.18 o 
   6   1   1       15.28       13.57      3.05 o 
   7   1   1        0.03        4.45      3.10 o 
  -7   2   1       25.52       29.03      4.21 o 
  -6   2   1       83.38       83.24      6.63 o 
  -5   2   1        3.37        0.89      1.31 o 
  -4   2   1      466.75      521.20     11.49 o 
  -3   2   1        0.49        0.55      0.86 o 
  -2   2   1       47.20       63.68      1.50 o 
  -1   2   1     1000.39     1113.07     22.72 o 
   0   2   1      171.84      158.54      5.10 o 
   1   2   1      264.17      267.57      5.58 o 
   2   2   1       64.89       73.83      1.83 o 
   3   2   1        0.75       -0.65      0.65 o 
   4   2   1        2.03       -0.81      1.20 o 
   5   2   1      102.97      106.20      4.55 o 
   6   2   1        6.72        8.08      2.82 o 
   7   2   1       36.17       38.37      4.28 o 
  -7   3   1       51.09       56.08      4.68 o 
  -6   3   1       12.97       17.18      2.67 o 
  -5   3   1       30.92       36.86      2.30 o 
  -4   3   1       43.82       55.09      2.16 o 
  -3   3   1      323.48      365.11      7.67 o 
  -2   3   1       15.68       18.12      0.77 o 
  -1   3   1       44.72       52.99      1.35 o 
   0   3   1       32.13       33.46      1.22 o 
   1   3   1       31.21       35.44      1.43 o 
   2   3   1        1.82        1.13      0.81 o 
   3   3   1       40.09       32.11      1.25 o 
   4   3   1      131.36      125.22      3.85 o 
   5   3   1        3.86        3.44      1.68 o 
   6   3   1        7.81        8.96      3.82 o 
   7   3   1        5.68        4.00      3.26 o 
  -7   4   1       37.84       36.64      4.17 o 
  -6   4   1       39.31       34.59      3.12 o 
  -5   4   1        1.07       -0.05      1.78 o 
  -4   4   1        0.46       -1.06      1.06 o 
  -3   4   1        6.52        5.57      0.82 o 
  -2   4   1       98.90      105.22      2.17 o 
  -1   4   1     1823.46     1913.54     35.37 o 
   0   4   1      405.55      379.79      7.36 o 
   1   4   1      220.14      220.80      5.06 o 
   2   4   1      633.71      635.63     13.13 o 
   3   4   1       64.37       65.67      2.19 o 
   4   4   1        0.36       -0.42      1.49 o 
   5   4   1        0.16       -0.24      1.81 o 
   6   4   1        2.48        1.12      2.67 o 
  -7   5   1       17.33       11.07      3.45 o 
  -6   5   1        3.90        2.13      2.40 o 
  -5   5   1       12.73       16.24      2.16 o 
  -4   5   1       59.84       68.34      2.72 o 
  -3   5   1      594.12      656.37     12.42 o 
  -2   5   1        2.22        0.83      0.58 o 
  -1   5   1      261.71      304.35      6.55 o 
   0   5   1       34.10       29.67      0.87 o 
   1   5   1       22.15       20.86      0.89 o 
   2   5   1      229.34      212.79      4.82 o 
   3   5   1       13.00        7.85      1.07 o 
   4   5   1      213.63      204.19      6.12 o 
   5   5   1       20.13       19.82      2.30 o 
   6   5   1        2.05        3.08      2.78 o 
  -7   6   1        0.06       -2.21      3.00 o 
  -6   6   1        0.34        0.73      2.36 o 
  -5   6   1        4.02        3.63      1.96 o 
  -4   6   1      102.61      109.74      3.22 o 
  -3   6   1       35.39       39.24      1.40 o 
  -2   6   1      718.12      737.40     13.93 o 
  -1   6   1       24.86       26.43      1.25 o 
   0   6   1       44.75       33.09      1.02 o 
   1   6   1       53.32       56.81      1.71 o 
   2   6   1        6.08        9.83      0.91 o 
   3   6   1      177.14      207.93      5.25 o 
   4   6   1       12.91       11.86      1.87 o 
   5   6   1       17.64       17.02      2.28 o 
   6   6   1        0.65       -0.58      2.34 o 
  -7   7   1        6.16        2.98      3.35 o 
  -6   7   1       27.94       23.47      3.28 o 
  -5   7   1       37.09       38.95      3.67 o 
  -4   7   1        8.93       10.05      1.29 o 
  -3   7   1        5.02        4.49      0.72 o 
  -2   7   1        1.29        2.93      0.79 o 
  -1   7   1      768.47      827.30     18.51 o 
   0   7   1      370.65      388.76      8.04 o 
   1   7   1      394.50      449.42      9.48 o 
   2   7   1      358.71      362.87      7.81 o 
   3   7   1        0.01       -0.95      0.95 o 
   4   7   1        0.00       -1.27      1.27 o 
   5   7   1        1.98        0.91      1.89 o 
   6   7   1       10.94       12.88      3.33 o 
  -6   8   1       37.00       34.67      6.07 o 
  -5   8   1       77.86       77.93      3.79 o 
  -4   8   1       18.63       18.22      1.64 o 
  -3   8   1        0.25       -0.54      0.72 o 
  -2   8   1        0.65        0.16      0.76 o 
  -1   8   1       35.27       29.54      1.48 o 
   0   8   1       25.18       32.41      1.27 o 
   1   8   1       53.81       59.51      1.81 o 
   2   8   1        8.96       11.23      0.80 o 
   3   8   1        2.95        2.01      1.12 o 
   4   8   1        2.69        3.67      1.84 o 
   5   8   1        4.79        2.29      2.16 o 
   6   8   1       24.03       28.38      3.80 o 
  -6   9   1       12.08       11.86      3.21 o 
  -5   9   1      219.77      233.05      8.08 o 
  -4   9   1        1.87        1.31      1.25 o 
  -3   9   1       10.99        8.97      1.10 o 
  -2   9   1       28.23       23.83      1.41 o 
  -1   9   1      262.15      291.22      6.70 o 
   0   9   1       10.28        6.40      0.89 o 
   1   9   1       10.18       10.78      0.90 o 
   2   9   1      189.27      187.58      4.34 o 
   3   9   1       11.19       11.42      1.30 o 
   4   9   1        9.21        8.05      1.61 o 
   5   9   1        0.10        1.16      2.13 o 
   6   9   1       66.76       60.62      5.50 o 
  -6  10   1       23.92       18.29      3.33 o 
  -5  10   1        5.70        3.80      1.84 o 
  -4  10   1      168.64      168.58      5.64 o 
  -3  10   1        3.68        5.71      1.06 o 
  -2  10   1       32.39       30.29      1.58 o 
  -1  10   1       12.74       15.88      0.97 o 
   0  10   1       31.85       27.20      1.38 o 
   1  10   1       19.03       17.38      1.32 o 
   2  10   1        7.24       10.46      0.98 o 
   3  10   1        7.64        8.04      1.18 o 
   4  10   1       13.23        8.55      1.65 o 
   5  10   1       95.87      104.96      6.46 o 
   6  10   1        2.13        2.52      2.40 o 
  -6  11   1        6.90        2.77      2.89 o 
  -5  11   1        1.53        1.14      1.77 o 
  -4  11   1        6.83        6.01      1.46 o 
  -3  11   1      105.48       93.48      3.07 o 
  -2  11   1        0.60       -0.37      1.29 o 
  -1  11   1       25.59       21.02      1.40 o 
   0  11   1      158.66      159.52      4.38 o 
   1  11   1      191.38      188.07      5.10 o 
   2  11   1       29.49       34.05      1.79 o 
   3  11   1        1.38        0.70      1.05 o 
   4  11   1       51.43       52.03      2.48 o 
   5  11   1        1.82        0.14      1.71 o 
  -6  12   1       18.35        9.04      3.11 o 
  -5  12   1        9.94        9.23      2.56 o 
  -4  12   1        0.25       -1.20      1.20 o 
  -3  12   1        8.26        9.22      1.28 o 
  -2  12   1      411.13      396.07      9.99 o 
  -1  12   1      250.61      224.38      6.46 o 
   0  12   1      271.45      239.54      7.85 o 
   1  12   1      267.33      248.35      6.54 o 
   2  12   1      180.43      174.64      5.14 o 
   3  12   1      243.93      236.49      5.65 o 
   4  12   1        4.52        3.81      1.45 o 
   5  12   1        0.02       -0.76      1.71 o 
  -5  13   1       15.04       14.38      2.14 o 
  -4  13   1        1.26        1.31      1.15 o 
  -3  13   1       19.92       21.20      1.46 o 
  -2  13   1       21.06       19.64      1.81 o 
  -1  13   1       93.72       82.45      3.19 o 
   0  13   1       20.22       19.20      2.08 o 
   1  13   1       32.31       31.88      2.01 o 
   2  13   1       41.08       44.97      2.34 o 
   3  13   1       20.22       24.07      1.63 o 
   4  13   1        3.36        4.29      1.48 o 
   5  13   1        2.09        1.24      1.72 o 
  -5  14   1        0.34       -1.90      1.90 o 
  -4  14   1        0.92        1.08      1.23 o 
  -3  14   1        2.56        3.41      1.14 o 
  -2  14   1      204.81      169.52      5.99 o 
  -1  14   1      202.36      173.17      5.40 o 
   0  14   1        6.77        5.00      1.81 o 
   1  14   1        2.82        0.27      2.11 o 
   2  14   1      139.30      123.52      4.91 o 
   3  14   1      119.58      120.61      3.53 o 
   4  14   1        0.02        0.39      1.31 o 
   5  14   1        0.19       -0.28      1.74 o 
  -5  15   1        1.54        4.20      1.71 o 
  -4  15   1        0.01        0.50      1.33 o 
  -3  15   1        2.95        0.25      2.10 o 
  -2  15   1       37.16       36.66      5.24 o 
  -1  15   1       15.84       14.40      1.71 o 
   0  15   1       64.05       58.16      3.31 o 
   1  15   1       58.26       52.62      3.04 o 
   2  15   1       14.79       11.96      2.00 o 
   3  15   1       23.28       22.76      1.88 o 
   4  15   1        2.26        2.07      1.42 o 
  -4  16   1        6.68        6.40      1.57 o 
  -3  16   1       17.98       21.13      1.78 o 
  -2  16   1       20.13       19.22      3.45 o 
  -1  16   1        5.39        7.21      1.56 o 
   0  16   1       12.89       17.03      2.26 o 
   1  16   1       20.02       18.39      2.14 o 
   2  16   1        2.93        1.61      1.70 o 
   3  16   1       12.83       14.29      1.73 o 
   4  16   1        6.80        9.10      1.87 o 
  -4  17   1        3.88        4.15      1.55 o 
  -3  17   1        8.56        9.27      1.55 o 
  -2  17   1        1.40        1.51      1.92 o 
  -1  17   1        0.24       -1.94      2.23 o 
   0  17   1        1.23        1.04      2.33 o 
   1  17   1        2.49        0.23      2.38 o 
   2  17   1        0.24       -0.56      1.76 o 
   3  17   1        0.49        2.62      1.43 o 
  -3  18   1        6.88        9.32      1.62 o 
  -2  18   1        0.19        0.07      1.84 o 
  -1  18   1        0.32        0.84      2.49 o 
   0  18   1       10.36       12.30      4.53 o 
   1  18   1        6.65        0.82      3.09 o 
   2  18   1        0.00       -1.41      1.91 o 
   3  18   1        0.34       -0.52      1.43 o 
  -2  19   1       12.80       15.27      2.66 o 
  -1  19   1       10.24       17.21      4.07 o 
   0  19   1        0.52        3.53      3.59 o 
   1  19   1        0.09        2.87      4.67 o 
   2  19   1        7.27        8.59      3.44 o 
  -1  20   1        3.52        1.74      4.93 o 
   0  20   1        5.42        8.46      4.01 o 
   1  20   1        2.35        2.09      3.75 o 
  -7   0   2       28.97       27.78      5.27 o 
  -6   0   2       11.30        7.70      2.44 o 
  -5   0   2       78.00       86.20      9.95 o 
  -4   0   2        0.56       -1.35      1.35 o 
  -3   0   2      317.24      375.64     11.89 o 
  -2   0   2      574.75      773.10     22.99 o 
  -1   0   2     2016.88     2701.47     90.04 o 
   0   0   2     1347.95     1234.29     72.08 o 
   1   0   2    73739.87    68264.88   2105.91 o 
   2   0   2      447.88      482.69     12.70 o 
   3   0   2       74.52       83.72      3.69 o 
   4   0   2       41.45       52.61      3.18 o 
   5   0   2       42.25       37.11      4.63 o 
   6   0   2        0.08        8.23      7.23 o 
  -7   1   2        8.10        4.51      2.98 o 
  -6   1   2       67.72       69.54      5.56 o 
  -5   1   2      110.86      124.88      3.98 o 
  -4   1   2       49.37       60.10      2.25 o 
  -3   1   2      110.00      124.23      3.58 o 
  -2   1   2     1699.96     2203.17     43.11 o 
  -1   1   2      669.38      877.30     20.83 o 
   0   1   2     2382.94     2234.82     54.78 o 
   1   1   2        5.78        4.86      0.82 o 
   2   1   2      741.70      719.31     13.00 o 
   3   1   2      147.32      141.60      3.47 o 
   4   1   2      138.23      120.24      3.57 o 
   5   1   2       12.70        8.80      2.47 o 
   6   1   2        1.08        4.03      2.72 o 
  -7   2   2       19.71       17.72      3.49 o 
  -6   2   2       61.75       61.04      3.31 o 
  -5   2   2       56.60       59.56      2.66 o 
  -4   2   2      410.32      456.41     10.20 o 
  -3   2   2      503.22      594.25     13.69 o 
  -2   2   2       29.09       35.15      1.25 o 
  -1   2   2      417.18      453.46      8.90 o 
   0   2   2       85.99       82.01      2.25 o 
   1   2   2     1903.68     1837.61     33.36 o 
   2   2   2        1.17        0.72      0.77 o 
   3   2   2        3.61        4.47      0.91 o 
   4   2   2        0.06       -0.36      1.28 o 
   5   2   2       49.93       42.95      2.99 o 
   6   2   2       48.13       44.60      3.98 o 
  -7   3   2      106.33      113.73      6.29 o 
  -6   3   2       43.71       43.41      2.92 o 
  -5   3   2       57.29       58.50      2.70 o 
  -4   3   2       14.88       17.85      1.44 o 
  -3   3   2        1.05        0.11      0.97 o 
  -2   3   2     1329.91     1559.07     29.89 o 
  -1   3   2       40.03       56.62      1.45 o 
   0   3   2     1188.11     1121.56     23.11 o 
   1   3   2       50.38       46.60      1.69 o 
   2   3   2      216.34      211.49      4.81 o 
   3   3   2       14.04       10.60      1.22 o 
   4   3   2      163.66      155.55      5.53 o 
   5   3   2        0.34        2.65      1.87 o 
   6   3   2        0.04        1.16      2.71 o 
  -7   4   2       36.86       34.06      5.81 o 
  -6   4   2        0.45       -2.11      2.14 o 
  -5   4   2      157.15      165.83      4.67 o 
  -4   4   2       20.18       25.88      1.64 o 
  -3   4   2      446.24      481.84      9.26 o 
  -2   4   2       21.76       27.46      1.05 o 
  -1   4   2        0.00        0.91      0.46 o 
   0   4   2       24.72       24.96      0.76 o 
   1   4   2      378.97      341.06      7.09 o 
   2   4   2       16.72        6.21      0.82 o 
   3   4   2      102.73      102.37      3.74 o 
   4   4   2       26.91       24.17      2.14 o 
   5   4   2       40.42       45.40      3.28 o 
   6   4   2        1.25        1.87      2.67 o 
  -7   5   2       38.55       31.68      4.56 o 
  -6   5   2       57.62       55.50      4.52 o 
  -5   5   2       16.09       13.77      1.70 o 
  -4   5   2       27.70       28.48      1.70 o 
  -3   5   2      388.05      445.30      8.65 o 
  -2   5   2     1419.89     1594.52     28.25 o 
  -1   5   2      202.23      203.72      4.59 o 
   0   5   2      237.41      238.38      4.78 o 
   1   5   2        3.73        4.86      0.73 o 
   2   5   2       70.98       75.88      2.21 o 
   3   5   2       20.72       19.58      1.40 o 
   4   5   2      147.19      136.70      4.66 o 
   5   5   2       40.19       36.49      2.76 o 
   6   5   2        1.37       -0.11      3.17 o 
  -7   6   2       11.27        8.58      3.25 o 
  -6   6   2        0.53       -2.17      2.17 o 
  -5   6   2        2.23       -0.38      1.82 o 
  -4   6   2       51.57       59.30      2.10 o 
  -3   6   2      108.49      110.45      2.64 o 
  -2   6   2       38.44       41.27      1.36 o 
  -1   6   2      602.06      639.40     15.44 o 
   0   6   2      289.47      266.94      5.41 o 
   1   6   2       74.63       67.49      2.05 o 
   2   6   2      106.29       92.13      2.34 o 
   3   6   2       79.39       78.97      2.68 o 
   4   6   2        3.55        4.25      1.72 o 
   5   6   2       13.31       14.06      2.22 o 
   6   6   2        3.90        1.86      2.80 o 
  -7   7   2        1.36       -1.17      2.96 o 
  -6   7   2       35.88       32.55      3.27 o 
  -5   7   2        3.67        4.06      2.20 o 
  -4   7   2        0.29        0.46      1.03 o 
  -3   7   2        0.97       -0.75      0.75 o 
  -2   7   2      577.61      642.42     12.88 o 
  -1   7   2      471.03      487.60     13.04 o 
   0   7   2     1617.99     1577.96     32.12 o 
   1   7   2        0.03       -0.67      0.67 o 
   2   7   2      666.24      681.70     13.22 o 
   3   7   2       66.21       62.27      2.40 o 
   4   7   2       92.48       96.35      3.39 o 
   5   7   2        0.07       -1.04      1.92 o 
   6   7   2        0.46       -2.86      2.95 o 
  -7   8   2        8.54        5.76      3.46 o 
  -6   8   2      101.63      104.31     10.17 o 
  -5   8   2      137.59      126.24      4.89 o 
  -4   8   2        4.10        3.41      1.46 o 
  -3   8   2       82.96       80.97      2.18 o 
  -2   8   2       53.05       62.57      2.32 o 
  -1   8   2      290.30      228.29      6.51 o 
   0   8   2        0.25        0.38      0.66 o 
   1   8   2      828.05      841.32     16.45 o 
   2   8   2        0.25       -0.57      0.81 o 
   3   8   2       32.05       33.99      1.56 o 
   4   8   2        0.03       -0.19      1.45 o 
   5   8   2       23.86       20.77      2.69 o 
   6   8   2        2.85        4.52      2.56 o 
  -6   9   2        1.60        4.76      2.59 o 
  -5   9   2      343.45      364.90     11.46 o 
  -4   9   2      231.61      229.90      6.57 o 
  -3   9   2        6.73        6.54      0.82 o 
  -2   9   2       43.44       40.12      1.77 o 
  -1   9   2       95.54       89.21      3.09 o 
   0   9   2       38.38       31.74      1.46 o 
   1   9   2        0.05        0.42      0.63 o 
   2   9   2       15.38       15.14      1.30 o 
   3   9   2       28.55       36.32      2.22 o 
   4   9   2        0.29       -0.72      1.32 o 
   5   9   2        7.14        3.70      1.95 o 
   6   9   2       45.94       45.66      4.12 o 
  -6  10   2        8.15        4.58      3.98 o 
  -5  10   2       16.89       13.72      1.91 o 
  -4  10   2      253.24      241.21      6.87 o 
  -3  10   2      208.40      207.76      4.47 o 
  -2  10   2        6.46        2.79      1.08 o 
  -1  10   2        9.69       10.03      0.83 o 
   0  10   2        0.18        0.32      0.78 o 
   1  10   2        3.31        3.71      0.78 o 
   2  10   2       12.92       11.93      1.20 o 
   3  10   2        0.79       -0.43      1.04 o 
   4  10   2        1.88        0.24      1.36 o 
   5  10   2       64.37       71.04      5.21 o 
  -6  11   2        0.54       -1.73      3.04 o 
  -5  11   2       15.93       14.19      2.04 o 
  -4  11   2      214.42      200.06      7.13 o 
  -3  11   2        4.33        3.13      1.02 o 
  -2  11   2       81.40       76.82      3.54 o 
  -1  11   2        6.88        4.23      1.11 o 
   0  11   2      315.93      297.18      7.51 o 
   1  11   2        3.72        4.77      1.19 o 
   2  11   2      166.18      163.66      4.36 o 
   3  11   2       18.81       21.14      1.56 o 
   4  11   2        5.89        5.99      1.57 o 
   5  11   2        4.24       -0.35      1.79 o 
  -6  12   2        3.60       -1.65      2.67 o 
  -5  12   2        0.66        1.44      1.67 o 
  -4  12   2        0.14       -1.28      1.28 o 
  -3  12   2       64.52       57.23      2.56 o 
  -2  12   2      278.19      251.28      7.22 o 
  -1  12   2      745.43      665.11     17.37 o 
   0  12   2       27.94       25.69      1.92 o 
   1  12   2      438.47      404.89     10.14 o 
   2  12   2       38.34       36.67      1.87 o 
   3  12   2      308.18      302.31      6.96 o 
   4  12   2       88.51       95.98      4.00 o 
   5  12   2       16.77       13.14      2.17 o 
  -5  13   2        0.99        0.56      1.61 o 
  -4  13   2        2.60        1.11      1.26 o 
  -3  13   2      301.48      255.20      8.64 o 
  -2  13   2      159.35      143.11      4.65 o 
  -1  13   2      166.68      153.49      4.83 o 
   0  13   2       66.03       59.54      3.18 o 
   1  13   2        4.53        3.23      1.37 o 
   2  13   2       43.32       40.86      1.99 o 
   3  13   2       42.78       47.34      2.26 o 
   4  13   2       33.69       31.95      2.17 o 
   5  13   2       43.54       40.02      2.90 o 
  -5  14   2        7.04        5.20      1.82 o 
  -4  14   2        0.47        0.65      1.32 o 
  -3  14   2       49.65       47.24      2.57 o 
  -2  14   2       75.32       64.98      3.09 o 
  -1  14   2       10.97       16.63      1.85 o 
   0  14   2        1.94       -1.58      1.70 o 
   1  14   2       58.04       63.07      3.24 o 
   2  14   2        1.96        1.70      1.27 o 
   3  14   2        2.68        2.41      1.29 o 
   4  14   2       16.35       14.76      1.81 o 
  -5  15   2        0.25       -0.01      1.51 o 
  -4  15   2        4.10        3.38      1.38 o 
  -3  15   2        1.05       -0.75      1.35 o 
  -2  15   2        9.42       12.53      1.84 o 
  -1  15   2        3.74        2.70      1.79 o 
   0  15   2       48.27       45.31      2.94 o 
   1  15   2        0.17        1.26      1.50 o 
   2  15   2       63.89       63.68      2.95 o 
   3  15   2        0.42        1.45      1.27 o 
   4  15   2        6.57        7.75      1.69 o 
  -4  16   2       10.27       11.64      1.84 o 
  -3  16   2        0.10       -1.43      1.43 o 
  -2  16   2        0.00       -0.38      1.45 o 
  -1  16   2        4.72        3.60      2.02 o 
   0  16   2        4.06        2.39      2.25 o 
   1  16   2       12.66       19.35      2.27 o 
   2  16   2        0.00       -0.96      1.39 o 
   3  16   2        0.31       -0.45      1.31 o 
   4  16   2        0.00       -1.22      1.49 o 
  -4  17   2        1.14        1.14      1.40 o 
  -3  17   2       14.06       24.10      2.36 o 
  -2  17   2        6.54        7.23      2.34 o 
  -1  17   2        3.71        2.82      2.06 o 
   0  17   2        0.05       -1.86      2.24 o 
   1  17   2        0.00       -0.72      1.80 o 
   2  17   2        1.65        1.88      1.54 o 
   3  17   2        0.05        2.13      1.51 o 
  -3  18   2        4.29        4.44      1.89 o 
  -2  18   2        0.49        1.71      1.78 o 
  -1  18   2        0.40        0.07      2.47 o 
   0  18   2        1.72        2.69      2.59 o 
   1  18   2        1.60        5.58      3.28 o 
   2  18   2        2.51        4.87      1.91 o 
   3  18   2        0.14        4.70      3.12 o 
  -2  19   2        8.31        8.44      2.28 o 
  -1  19   2        1.80        3.55      3.46 o 
   0  19   2       46.65       82.05      6.52 o 
   1  19   2        0.05       -3.07      3.07 o 
   2  19   2       28.51       46.65      5.75 o 
  -1  20   2        3.62        4.69      3.59 o 
   0  20   2        0.65        2.60      4.22 o 
  -7   1   3       25.36       19.47      3.46 o 
  -6   1   3        4.25        0.86      1.66 o 
  -5   1   3        4.71       10.03      1.73 o 
  -4   1   3      221.11      273.55      6.53 o 
  -3   1   3      178.06      242.19      6.08 o 
  -2   1   3       32.23       34.59      1.44 o 
  -1   1   3      210.82      239.08      7.14 o 
   0   1   3    12424.66    11469.13    220.72 o 
   1   1   3       61.82       62.70      1.42 o 
   2   1   3        7.07        9.34      0.73 o 
   3   1   3      392.84      447.77      9.33 o 
   4   1   3        5.08        6.80      1.60 o 
   5   1   3        2.43        3.32      3.10 o 
   6   1   3        4.04        6.13      2.88 o 
  -7   2   3       46.38       47.89      4.29 o 
  -6   2   3       50.92       52.81      3.27 o 
  -5   2   3      129.75      140.12      4.33 o 
  -4   2   3        1.20       -0.31      1.08 o 
  -3   2   3     1513.56     1858.82     41.38 o 
  -2   2   3        0.06        0.11      0.56 o 
  -1   2   3       97.26      119.71      2.83 o 
   0   2   3     1259.87     1164.04     21.27 o 
   1   2   3       69.92       71.36      2.09 o 
   2   2   3       89.65       89.49      2.55 o 
   3   2   3        0.25       -0.88      0.88 o 
   4   2   3        0.17        0.67      1.55 o 
   5   2   3        0.98        3.17      2.28 o 
   6   2   3       17.70       23.19      3.41 o 
  -7   3   3      143.86      142.10      6.07 o 
  -6   3   3      162.07      164.64      5.65 o 
  -5   3   3       18.73       20.14      1.86 o 
  -4   3   3      111.58      120.43      3.69 o 
  -3   3   3      205.58      222.59      5.29 o 
  -2   3   3      531.08      621.25     12.44 o 
  -1   3   3        1.59        1.08      0.54 o 
   0   3   3       48.70       43.80      1.69 o 
   1   3   3       26.86       21.89      0.82 o 
   2   3   3        3.34        3.44      0.76 o 
   3   3   3        0.00       -0.33      1.19 o 
   4   3   3       18.71       15.72      1.95 o 
   5   3   3       54.35       49.48      3.34 o 
   6   3   3        0.10        2.34      2.87 o 
  -7   4   3       28.28       28.14      4.56 o 
  -6   4   3      135.25      146.96      5.29 o 
  -5   4   3       98.92       98.63      3.38 o 
  -4   4   3       26.71       28.49      1.67 o 
  -3   4   3        2.21        0.26      0.72 o 
  -2   4   3        3.07        2.03      0.76 o 
  -1   4   3       77.31       81.55      2.22 o 
   0   4   3     1252.19     1158.47     22.64 o 
   1   4   3       55.51       66.21      1.79 o 
   2   4   3       21.90       30.10      1.50 o 
   3   4   3      146.22      150.47      4.28 o 
   4   4   3       25.10       23.22      2.32 o 
   5   4   3        0.53        0.60      1.88 o 
   6   4   3        0.04       -0.93      2.73 o 
  -7   5   3       48.80       48.34      5.09 o 
  -6   5   3       75.47       73.08      4.97 o 
  -5   5   3       12.67       14.02      1.71 o 
  -4   5   3       51.10       56.72      2.25 o 
  -3   5   3       97.64      118.79      2.78 o 
  -2   5   3     1204.94     1482.51     27.53 o 
  -1   5   3       11.87       18.44      1.03 o 
   0   5   3       80.45       72.29      1.56 o 
   1   5   3        5.49        4.31      0.77 o 
   2   5   3        2.22        1.66      0.68 o 
   3   5   3       89.31       70.81      2.33 o 
   4   5   3       15.07       12.77      2.11 o 
   5   5   3       74.64       62.36      4.62 o 
   6   5   3        5.51       -0.26      2.86 o 
  -7   6   3       32.14       25.60      5.87 o 
  -6   6   3        1.02       -0.23      2.22 o 
  -5   6   3        0.10       -1.28      1.40 o 
  -4   6   3       12.22       13.86      1.22 o 
  -3   6   3      334.89      386.06      7.56 o 
  -2   6   3       60.39       89.09      2.40 o 
  -1   6   3     1372.60     1348.10     29.79 o 
   0   6   3        0.01       -0.63      0.63 o 
   1   6   3        0.09        0.70      0.67 o 
   2   6   3       13.74       14.81      0.95 o 
   3   6   3        9.31        8.98      1.44 o 
   4   6   3       37.82       43.66      2.39 o 
   5   6   3        3.83        4.50      1.76 o 
   6   6   3        2.53       -0.56      2.86 o 
  -7   7   3        0.10       -2.85      2.85 o 
  -6   7   3       26.52       19.93      2.93 o 
  -5   7   3       75.85       83.17      3.43 o 
  -4   7   3       87.78       85.33      2.61 o 
  -3   7   3       33.40       31.64      1.18 o 
  -2   7   3       22.85       27.11      1.26 o 
  -1   7   3       14.90       17.50      1.26 o 
   0   7   3      652.58      701.17     15.44 o 
   1   7   3      138.23      125.47      3.24 o 
   2   7   3      204.45      214.50      4.89 o 
   3   7   3      100.20       93.40      2.83 o 
   4   7   3        0.48        1.15      1.30 o 
   5   7   3        0.70        0.01      1.88 o 
   6   7   3        0.71       -3.31      3.31 o 
  -7   8   3        0.01       -0.75      3.44 o 
  -6   8   3       81.97       84.16      9.44 o 
  -5   8   3       90.70       88.44      4.02 o 
  -4   8   3      162.20      173.60      4.25 o 
  -3   8   3       39.62       42.95      1.70 o 
  -2   8   3       13.49       14.23      1.16 o 
  -1   8   3        2.03        0.01      0.98 o 
   0   8   3        8.09        9.60      0.91 o 
   1   8   3        0.09        0.22      0.70 o 
   2   8   3       29.17       26.83      1.37 o 
   3   8   3        5.81        7.14      1.21 o 
   4   8   3        1.19        2.33      1.39 o 
   5   8   3        3.65        2.04      1.95 o 
   6   8   3        1.19       -0.10      3.53 o 
  -7   9   3        0.08       -1.44      8.55 o 
  -6   9   3       30.90       28.90      4.49 o 
  -5   9   3       25.98       32.75      2.70 o 
  -4   9   3      528.69      543.08     12.76 o 
  -3   9   3        3.39        2.51      0.75 o 
  -2   9   3        8.36        9.22      1.18 o 
  -1   9   3       41.01       34.02      1.78 o 
   0   9   3      225.11      228.74      5.87 o 
   1   9   3        0.36        0.05      0.75 o 
   2   9   3        5.18        8.39      1.14 o 
   3   9   3       75.03       71.94      2.52 o 
   4   9   3        1.33        1.48      1.42 o 
   5   9   3        5.21        3.02      2.21 o 
  -6  10   3        9.32        9.63      2.92 o 
  -5  10   3       79.06       80.00      4.25 o 
  -4  10   3       14.72       14.31      1.46 o 
  -3  10   3      201.04      207.48      5.17 o 
  -2  10   3        0.45       -0.19      1.03 o 
  -1  10   3       44.34       40.97      2.25 o 
   0  10   3        4.03        3.28      0.93 o 
   1  10   3       38.44       32.17      1.52 o 
   2  10   3        8.00        7.75      1.19 o 
   3  10   3        3.95        4.51      1.25 o 
   4  10   3        0.30       -0.04      1.44 o 
   5  10   3       15.31       13.11      2.50 o 
  -6  11   3        1.77        2.98      2.79 o 
  -5  11   3       18.05       18.39      2.39 o 
  -4  11   3        6.51        5.69      1.35 o 
  -3  11   3       15.32       18.76      1.54 o 
  -2  11   3      148.21      122.84      4.24 o 
  -1  11   3        6.55        5.21      1.36 o 
   0  11   3       10.88       10.25      1.20 o 
   1  11   3       61.62       62.80      2.23 o 
   2  11   3      146.34      146.15      4.06 o 
   3  11   3       25.97       33.88      2.37 o 
   4  11   3        3.54        2.53      1.55 o 
   5  11   3       21.49       21.21      2.43 o 
  -6  12   3       12.83       12.15      3.02 o 
  -5  12   3       56.46       46.46      4.80 o 
  -4  12   3       10.57       12.23      1.43 o 
  -3  12   3        2.67        0.40      1.45 o 
  -2  12   3        8.69        8.40      1.90 o 
  -1  12   3      447.17      432.20     10.66 o 
   0  12   3      161.15      146.48      4.79 o 
   1  12   3      152.05      145.39      4.78 o 
   2  12   3      139.73      134.88      4.18 o 
   3  12   3       85.80       94.10      3.08 o 
   4  12   3      101.53      105.79      3.99 o 
   5  12   3        1.67        0.37      1.93 o 
  -6  13   3        2.39        3.98      2.90 o 
  -5  13   3        3.93        2.38      1.70 o 
  -4  13   3       33.28       34.01      2.23 o 
  -3  13   3        0.17       -0.12      1.53 o 
  -2  13   3       65.07       74.19      2.98 o 
  -1  13   3       12.84        9.44      1.33 o 
   0  13   3      109.19      105.46      4.38 o 
   1  13   3        3.54        1.76      1.41 o 
   2  13   3       30.24       30.63      1.85 o 
   3  13   3       10.13       13.83      1.54 o 
   4  13   3        8.37       10.14      1.92 o 
  -5  14   3        0.00        2.11      1.67 o 
  -4  14   3        0.01        0.97      1.26 o 
  -3  14   3        2.13       -0.96      1.75 o 
  -2  14   3        8.20        5.29      1.32 o 
  -1  14   3      226.24      192.53      5.83 o 
   0  14   3      191.91      173.45      6.28 o 
   1  14   3        3.42        0.11      1.96 o 
   2  14   3        0.01       -1.15      1.15 o 
   3  14   3       62.61       65.15      2.74 o 
   4  14   3       49.24       54.38      2.93 o 
  -5  15   3        5.84        6.48      2.00 o 
  -4  15   3        5.20        6.48      1.88 o 
  -3  15   3        0.20       -1.15      1.29 o 
  -2  15   3        0.91       -1.42      1.44 o 
  -1  15   3       35.95       42.84      2.96 o 
   0  15   3       13.04        9.16      2.42 o 
   1  15   3       39.45       36.98      3.52 o 
   2  15   3       32.69       30.62      3.39 o 
   3  15   3       10.27       10.98      1.61 o 
   4  15   3        9.10       11.43      1.85 o 
  -4  16   3        1.37       -0.24      1.22 o 
  -3  16   3       10.52       13.25      1.90 o 
  -2  16   3       24.36       30.77      3.18 o 
  -1  16   3       22.64       22.92      2.57 o 
   0  16   3        7.30        4.96      2.43 o 
   1  16   3        4.66        5.81      1.91 o 
   2  16   3       15.31       18.48      2.05 o 
   3  16   3        1.53        1.89      1.49 o 
  -4  17   3       44.88       57.86      2.83 o 
  -3  17   3       10.50        8.98      1.83 o 
  -2  17   3        6.57        6.66      1.68 o 
  -1  17   3        2.28        4.24      2.10 o 
   0  17   3        1.10        1.79      2.45 o 
   1  17   3        0.07        1.67      2.01 o 
   2  17   3        1.92        1.20      1.59 o 
   3  17   3        1.21        2.78      1.62 o 
  -3  18   3       27.31       36.83      3.92 o 
  -2  18   3        7.56       10.55      2.10 o 
  -1  18   3        0.00       -0.84      2.41 o 
   0  18   3        1.19        3.89      3.17 o 
   1  18   3        8.91       14.59      3.62 o 
   2  18   3        2.21        5.55      1.84 o 
  -2  19   3        0.87       -0.55      4.75 o 
  -1  19   3       13.56       29.97      4.58 o 
   0  19   3        9.87        8.72      3.72 o 
   1  19   3        0.66        2.75      3.42 o 
  -1  20   3        6.22       10.04      4.82 o 
   0  20   3        2.98        5.98      3.75 o 
  -7   0   4        1.86       -0.48      5.76 o 
  -6   0   4       91.63       96.81      7.70 o 
  -5   0   4       77.25       88.86      5.05 o 
  -4   0   4      277.66      360.42     11.76 o 
  -3   0   4        5.59        6.06      1.80 o 
  -2   0   4      298.32      343.86     12.19 o 
  -1   0   4      391.29      399.51     12.00 o 
   0   0   4     1018.91      934.22     32.51 o 
   1   0   4      784.86      785.60     20.89 o 
   2   0   4    12816.89    12500.54    318.46 o 
   3   0   4      158.62      160.76      5.17 o 
   4   0   4       20.03       26.84      3.23 o 
   5   0   4       18.47       24.50      7.38 o 
   6   0   4       12.09        8.36      7.31 o 
  -7   1   4        0.01       -2.02      2.02 o 
  -6   1   4       23.06       24.32      3.45 o 
  -5   1   4      133.81      149.51      4.88 o 
  -4   1   4      228.75      293.48      7.38 o 
  -3   1   4      158.19      202.12      5.24 o 
  -2   1   4       70.25       98.84      2.98 o 
  -1   1   4     1083.43     1111.82     21.82 o 
   0   1   4      548.44      475.21      8.92 o 
   1   1   4     1318.76     1236.53     21.73 o 
   2   1   4        2.83        5.76      1.22 o 
   3   1   4      164.92      155.51      3.79 o 
   4   1   4       36.29       35.54      2.48 o 
   5   1   4       37.56       34.60      3.29 o 
   6   1   4        2.73        2.56      4.78 o 
  -7   2   4        4.58        2.19      2.25 o 
  -6   2   4       54.42       57.00      2.96 o 
  -5   2   4       87.87      101.79      3.85 o 
  -4   2   4      118.93      133.65      3.96 o 
  -3   2   4      945.17     1173.70     26.34 o 
  -2   2   4      668.16      854.06     17.98 o 
  -1   2   4       12.86       13.88      0.71 o 
   0   2   4      154.56      170.03      3.37 o 
   1   2   4        0.13       -0.60      0.60 o 
   2   2   4      373.27      386.39      8.41 o 
   3   2   4        0.11        0.85      1.10 o 
   4   2   4        0.56       -1.59      1.59 o 
   5   2   4        0.20        5.18      2.43 o 
   6   2   4       15.01       13.28      5.39 o 
  -7   3   4        0.58       -2.08      2.08 o 
  -6   3   4      304.92      306.07      8.15 o 
  -5   3   4       56.89       61.74      2.93 o 
  -4   3   4      126.65      125.70      3.83 o 
  -3   3   4       43.77       50.76      1.94 o 
  -2   3   4        1.48        0.52      0.76 o 
  -1   3   4      908.78      896.30     19.59 o 
   0   3   4       57.16       52.20      1.35 o 
   1   3   4      170.91      142.67      2.97 o 
   2   3   4       38.97       27.78      1.59 o 
   3   3   4       46.25       50.36      2.08 o 
   4   3   4        0.01       -0.11      1.58 o 
   5   3   4       52.20       50.72      3.40 o 
   6   3   4        1.40       -0.89      5.03 o 
  -7   4   4        0.64        1.11      3.77 o 
  -6   4   4       90.41       88.10      3.58 o 
  -5   4   4        1.08       -0.27      1.46 o 
  -4   4   4      232.04      229.24      6.04 o 
  -3   4   4      120.12      125.23      3.34 o 
  -2   4   4      712.43      856.74     18.03 o 
  -1   4   4       17.51       17.41      1.06 o 
   0   4   4       19.54       19.92      1.08 o 
   1   4   4       18.43       10.62      0.91 o 
   2   4   4       18.15       14.95      1.00 o 
   3   4   4        0.37        0.02      1.09 o 
   4   4   4       43.01       35.66      2.23 o 
   5   4   4        9.68        9.68      3.30 o 
   6   4   4        9.99       16.48      5.74 o 
  -7   5   4        3.02       -2.71      2.71 o 
  -6   5   4       96.92       98.12      6.91 o 
  -5   5   4       84.88       87.34      3.37 o 
  -4   5   4       33.32       37.82      1.88 o 
  -3   5   4       91.34      104.27      2.63 o 
  -2   5   4      709.60      839.75     17.56 o 
  -1   5   4     1418.80     1597.30     41.35 o 
   0   5   4       82.61       84.63      2.09 o 
   1   5   4        8.81       10.72      0.89 o 
   2   5   4        2.06        1.56      0.65 o 
   3   5   4       28.80       25.69      1.56 o 
   4   5   4        1.30        1.19      1.49 o 
   5   5   4       38.09       34.50      3.12 o 
   6   5   4        9.67       10.12      3.79 o 
  -7   6   4        0.26       -0.85      2.80 o 
  -6   6   4       30.25       32.28      2.77 o 
  -5   6   4        0.19       -1.36      1.36 o 
  -4   6   4       10.14       12.32      1.46 o 
  -3   6   4      113.14      139.32      3.42 o 
  -2   6   4      150.08      164.61      3.96 o 
  -1   6   4       22.09       21.19      1.45 o 
   0   6   4      284.17      310.12      5.63 o 
   1   6   4       44.31       43.99      1.43 o 
   2   6   4       17.59       17.01      1.02 o 
   3   6   4       15.76       13.56      1.31 o 
   4   6   4       21.78       18.27      2.41 o 
   5   6   4        0.23       -0.65      2.22 o 
   6   6   4        2.54        0.06      4.06 o 
  -7   7   4        0.50        0.77      2.87 o 
  -6   7   4       10.49       10.27      2.27 o 
  -5   7   4       95.99       98.74      3.47 o 
  -4   7   4        1.98        0.28      0.94 o 
  -3   7   4        9.81       12.56      1.03 o 
  -2   7   4        2.72        1.71      0.91 o 
  -1   7   4      638.36      641.59     17.03 o 
   0   7   4      325.57      329.18      6.94 o 
   1   7   4      594.41      568.99     11.82 o 
   2   7   4        2.78        2.04      0.85 o 
   3   7   4      206.63      224.62      6.71 o 
   4   7   4       10.67       10.40      1.90 o 
   5   7   4       21.96       22.67      2.74 o 
  -7   8   4        4.78        6.49      3.14 o 
  -6   8   4       19.11       13.85      3.46 o 
  -5   8   4      295.03      294.07      7.92 o 
  -4   8   4      261.72      245.70      5.60 o 
  -3   8   4        0.02       -0.12      0.89 o 
  -2   8   4       74.07       70.12      2.36 o 
  -1   8   4       73.34       84.05      3.33 o 
   0   8   4      128.76      114.56      2.88 o 
   1   8   4       10.40        9.81      0.98 o 
   2   8   4      348.37      363.42      7.82 o 
   3   8   4        4.16        3.31      1.22 o 
   4   8   4        7.91        5.13      2.08 o 
   5   8   4        0.69       -3.07      3.07 o 
  -7   9   4        1.41        1.43      3.02 o 
  -6   9   4        0.01       -2.45      2.45 o 
  -5   9   4        0.90        0.99      1.84 o 
  -4   9   4      685.83      688.48     14.90 o 
  -3   9   4      305.12      285.66      6.30 o 
  -2   9   4        1.47        1.34      0.95 o 
  -1   9   4       53.78       48.99      2.19 o 
   0   9   4       80.90       73.48      2.27 o 
   1   9   4        5.82        5.13      0.93 o 
   2   9   4        0.05       -0.43      0.92 o 
   3   9   4        8.16        7.53      1.35 o 
   4   9   4        3.94        6.11      1.61 o 
   5   9   4        0.00       -1.43      2.39 o 
  -6  10   4        7.22        3.67      2.60 o 
  -5  10   4       10.93        8.64      1.57 o 
  -4  10   4       25.73       20.38      1.83 o 
  -3  10   4      373.19      337.18      7.75 o 
  -2  10   4      194.18      199.73      6.60 o 
  -1  10   4        5.10        3.57      1.13 o 
   0  10   4       10.44       10.26      1.36 o 
   1  10   4        2.39        1.81      0.89 o 
   2  10   4        4.99        4.83      1.20 o 
   3  10   4        8.68       10.35      1.40 o 
   4  10   4        0.09        0.88      1.50 o 
   5  10   4        0.94       -2.97      2.97 o 
  -6  11   4        1.87       -2.75      2.75 o 
  -5  11   4        0.28       -0.45      1.34 o 
  -4  11   4       34.26       38.08      2.86 o 
  -3  11   4      282.35      256.25      6.66 o 
  -2  11   4        3.23       -0.23      1.36 o 
  -1  11   4       97.05       93.94      4.48 o 
   0  11   4        2.66        3.00      1.09 o 
   1  11   4      225.43      220.86      5.55 o 
   2  11   4        4.28        2.73      1.24 o 
   3  11   4       76.26       79.65      2.81 o 
   4  11   4       12.09       12.54      1.91 o 
   5  11   4        0.13       -1.14      3.11 o 
  -6  12   4        1.56       -0.12      2.63 o 
  -5  12   4        7.24        4.03      1.95 o 
  -4  12   4        1.52        2.12      2.26 o 
  -3  12   4        1.57        0.15      1.52 o 
  -2  12   4       67.77       61.48      2.89 o 
  -1  12   4      264.96      243.69      7.25 o 
   0  12   4      556.08      496.00     13.64 o 
   1  12   4        9.72        9.43      1.22 o 
   2  12   4      205.40      202.15      5.73 o 
   3  12   4       13.46       13.78      1.60 o 
   4  12   4      111.78      118.70      4.35 o 
  -6  13   4        0.25       -1.10      2.72 o 
  -5  13   4       21.97       21.99      2.73 o 
  -4  13   4        2.24        1.24      2.02 o 
  -3  13   4        3.28        1.28      1.57 o 
  -2  13   4      462.13      398.73     12.59 o 
  -1  13   4      191.12      187.01      5.91 o 
   0  13   4      150.99      150.43      5.04 o 
   1  13   4       27.86       26.89      2.13 o 
   2  13   4       10.78        9.06      1.80 o 
   3  13   4       18.77       21.82      1.85 o 
   4  13   4       10.03        9.64      1.97 o 
  -5  14   4        0.22       -1.18      1.52 o 
  -4  14   4       13.46       14.87      1.70 o 
  -3  14   4        0.85        2.48      1.61 o 
  -2  14   4       68.83       58.80      4.58 o 
  -1  14   4       82.63       70.89      3.94 o 
   0  14   4        6.91       10.96      2.12 o 
   1  14   4        5.21        3.29      1.60 o 
   2  14   4       29.82       34.47      2.01 o 
   3  14   4        3.50        1.51      1.44 o 
   4  14   4        0.14        0.70      1.87 o 
  -5  15   4       11.54       12.29      2.15 o 
  -4  15   4        0.04       -0.99      2.07 o 
  -3  15   4        2.16        0.39      1.30 o 
  -2  15   4        2.50        1.59      1.24 o 
  -1  15   4        2.74        2.31      1.95 o 
   0  15   4        4.85        4.66      2.31 o 
   1  15   4       18.27       21.34      2.74 o 
   2  15   4        0.73       -0.51      1.29 o 
   3  15   4       36.44       39.00      2.27 o 
  -4  16   4        3.93        5.94      1.35 o 
  -3  16   4       15.35       16.07      1.91 o 
  -2  16   4        0.56        0.31      1.44 o 
  -1  16   4        0.02       -2.13      2.13 o 
   0  16   4        4.37        3.79      2.37 o 
   1  16   4        4.76        3.80      2.05 o 
   2  16   4        3.55        5.15      1.73 o 
   3  16   4        0.25       -0.50      1.37 o 
  -4  17   4        0.18       -0.01      1.63 o 
  -3  17   4        4.26        2.46      1.58 o 
  -2  17   4       15.72       20.31      1.93 o 
  -1  17   4        4.88        3.46      2.48 o 
   0  17   4        7.66       16.68      3.60 o 
   1  17   4        0.05       -0.07      2.87 o 
   2  17   4        0.00       -0.70      1.61 o 
  -3  18   4        6.15       10.21      1.92 o 
  -2  18   4        5.76        2.83      1.79 o 
  -1  18   4        0.90        1.36      3.11 o 
   0  18   4        0.03        1.75      3.12 o 
   1  18   4        0.79        2.29      3.21 o 
   2  18   4        1.86        2.70      1.89 o 
  -2  19   4        7.90        7.33      4.41 o 
  -1  19   4        6.05       10.17      3.73 o 
   0  19   4        0.88       -0.84      3.35 o 
   1  19   4       31.16       46.50      3.86 o 
  -7   1   5        7.59        8.06      2.06 o 
  -6   1   5       47.95       49.60      3.02 o 
  -5   1   5        7.54        6.70      1.64 o 
  -4   1   5       20.97       30.25      1.78 o 
  -3   1   5      547.30      774.52     18.95 o 
  -2   1   5      176.69      243.21      6.30 o 
  -1   1   5       12.63       16.41      0.92 o 
   0   1   5      110.57       83.66      2.26 o 
   1   1   5     4265.92     3989.98     73.78 o 
   2   1   5       36.65       38.44      1.37 o 
   3   1   5        3.08        2.65      1.23 o 
   4   1   5       53.43       49.39      3.06 o 
   5   1   5        0.64        3.55      6.48 o 
   6   1   5        1.05       -2.28      5.27 o 
  -7   2   5        2.00        2.03      2.12 o 
  -6   2   5      128.21      136.63      4.93 o 
  -5   2   5       85.79       95.20      3.72 o 
  -4   2   5      144.13      163.07      4.58 o 
  -3   2   5       14.97       23.28      1.36 o 
  -2   2   5     2337.52     2748.73     60.69 o 
  -1   2   5       32.01       41.24      1.64 o 
   0   2   5       23.10       18.28      0.81 o 
   1   2   5      347.98      288.03      5.82 o 
   2   2   5       19.47       24.97      1.20 o 
   3   2   5       22.99       21.24      1.60 o 
   4   2   5        2.47        3.76      1.93 o 
   5   2   5        0.15        0.79      4.22 o 
  -7   3   5       10.32       12.24      3.06 o 
  -6   3   5      302.73      319.78      8.46 o 
  -5   3   5      379.08      416.82     11.11 o 
  -4   3   5       12.03       13.51      1.41 o 
  -3   3   5      288.76      342.67      7.74 o 
  -2   3   5      357.55      372.42      8.82 o 
  -1   3   5      232.25      222.80      4.82 o 
   0   3   5        5.23        4.91      0.65 o 
   1   3   5        7.89        4.72      0.72 o 
   2   3   5       10.47        6.88      0.96 o 
   3   3   5        0.40       -1.14      1.14 o 
   4   3   5        0.07       -1.79      1.79 o 
   5   3   5        6.97        9.21      3.72 o 
  -7   4   5      156.40      153.15      7.26 o 
  -6   4   5       75.24       79.66      3.46 o 
  -5   4   5      333.46      351.33      9.61 o 
  -4   4   5      182.95      210.12      5.63 o 
  -3   4   5       90.46       91.66      2.69 o 
  -2   4   5        5.27        3.37      0.85 o 
  -1   4   5       27.97       22.87      0.96 o 
   0   4   5       85.99       78.74      1.77 o 
   1   4   5      284.18      240.89      4.73 o 
   2   4   5        4.51        5.81      0.93 o 
   3   4   5        3.64        2.48      1.16 o 
   4   4   5       34.52       31.44      2.37 o 
   5   4   5        9.04        7.29      3.52 o 
  -7   5   5       48.42       39.98      4.03 o 
  -6   5   5      109.41      105.23      3.99 o 
  -5   5   5      202.68      219.64      6.09 o 
  -4   5   5       24.16       27.98      2.20 o 
  -3   5   5      110.87       94.35      2.73 o 
  -2   5   5      104.80      117.07      3.21 o 
  -1   5   5      967.95     1055.80     25.46 o 
   0   5   5       54.60       46.31      1.39 o 
   1   5   5        4.36        2.65      0.67 o 
   2   5   5        1.13        0.22      0.78 o 
   3   5   5        0.99       -1.21      1.21 o 
   4   5   5       27.09       23.05      2.86 o 
   5   5   5        7.45        7.83      3.56 o 
  -7   6   5       10.43        6.68      3.88 o 
  -6   6   5       79.73       69.70      3.63 o 
  -5   6   5        9.31        8.15      1.72 o 
  -4   6   5        2.95        0.99      1.05 o 
  -3   6   5       34.79       43.80      1.74 o 
  -2   6   5      569.52      675.18     15.10 o 
  -1   6   5       55.54       57.71      2.08 o 
   0   6   5      762.17      775.49     13.48 o 
   1   6   5       13.01        7.75      0.80 o 
   2   6   5        5.20        4.33      0.95 o 
   3   6   5        3.94        5.66      1.22 o 
   4   6   5        8.56        6.37      1.93 o 
   5   6   5        6.80        5.08      3.19 o 
  -7   7   5        0.01        2.37      2.90 o 
  -6   7   5        3.73        2.68      2.07 o 
  -5   7   5       82.43       77.23      3.37 o 
  -4   7   5      163.60      174.48      3.99 o 
  -3   7   5      127.84      120.80      3.36 o 
  -2   7   5       51.60       52.92      1.83 o 
  -1   7   5       32.75       35.26      1.56 o 
   0   7   5       23.59       22.07      0.81 o 
   1   7   5      264.50      248.70      5.54 o 
   2   7   5       31.07       26.80      1.69 o 
   3   7   5       87.27       84.22      6.35 o 
   4   7   5       26.07       20.13      2.42 o 
   5   7   5        0.46       -3.37      3.37 o 
  -7   8   5       11.30       13.58      4.05 o 
  -6   8   5        0.10       -1.39      2.37 o 
  -5   8   5      179.74      182.14      5.11 o 
  -4   8   5      164.04      163.00      3.83 o 
  -3   8   5      198.56      210.23      4.85 o 
  -2   8   5       42.28       46.76      1.89 o 
  -1   8   5       18.55       23.83      1.40 o 
   0   8   5        2.78        4.16      0.73 o 
   1   8   5        0.01        0.52      0.82 o 
   2   8   5        7.32        9.14      1.17 o 
   3   8   5        7.88        5.28      1.37 o 
   4   8   5        4.83        4.05      2.10 o 
   5   8   5        0.36       -2.32      2.97 o 
  -7   9   5       12.16       14.79      3.58 o 
  -6   9   5        0.84       -1.04      2.48 o 
  -5   9   5      100.18       96.56      3.47 o 
  -4   9   5       47.74       53.40      1.91 o 
  -3   9   5      817.66      806.05     17.15 o 
  -2   9   5       10.00        9.80      1.19 o 
  -1   9   5        0.01       -0.62      0.89 o 
   0   9   5       52.80       47.57      1.82 o 
   1   9   5      106.09      107.90      3.56 o 
   2   9   5        0.08        0.26      1.02 o 
   3   9   5        7.23        7.23      1.43 o 
   4   9   5       18.92       19.19      2.13 o 
   5   9   5        0.00       -0.01      3.18 o 
  -6  10   5        1.75        0.88      2.44 o 
  -5  10   5       16.89       14.95      1.67 o 
  -4  10   5      166.61      133.87      3.98 o 
  -3  10   5       28.13       28.24      1.70 o 
  -2  10   5      133.00      128.98      4.01 o 
  -1  10   5        1.32       -1.26      1.27 o 
   0  10   5       26.75       27.82      1.59 o 
   1  10   5        0.03       -0.89      0.89 o 
   2  10   5       16.34       14.96      1.53 o 
   3  10   5        1.25        0.19      1.27 o 
   4  10   5        1.90        2.39      1.90 o 
   5  10   5        0.07       -2.89      4.20 o 
  -6  11   5       15.63       10.17      4.70 o 
  -5  11   5        1.35       -0.29      1.30 o 
  -4  11   5       28.93       25.18      2.31 o 
  -3  11   5       20.88       21.64      1.81 o 
  -2  11   5       28.08       31.36      2.53 o 
  -1  11   5      108.26       93.21      3.73 o 
   0  11   5        5.70        6.53      1.24 o 
   1  11   5        1.99        2.90      1.10 o 
   2  11   5       11.52       13.30      1.51 o 
   3  11   5       74.53       80.44      2.89 o 
   4  11   5       16.28       18.13      2.39 o 
  -6  12   5        4.92        6.21      3.06 o 
  -5  12   5       35.48       33.01      2.94 o 
  -4  12   5      115.03       92.40      4.51 o 
  -3  12   5        4.35        4.84      1.44 o 
  -2  12   5       10.03        4.40      1.54 o 
  -1  12   5        7.59        7.54      1.64 o 
   0  12   5      316.80      308.80     11.77 o 
   1  12   5       55.28       59.83      2.34 o 
   2  12   5       51.92       58.04      2.49 o 
   3  12   5       43.32       46.24      2.56 o 
   4  12   5       31.19       36.57      2.85 o 
  -6  13   5        2.56        5.23      2.85 o 
  -5  13   5        1.20        0.67      1.90 o 
  -4  13   5        4.96        5.31      2.04 o 
  -3  13   5       53.87       46.63      2.72 o 
  -2  13   5        0.05       -1.36      1.36 o 
  -1  13   5       97.65      114.13      4.20 o 
   0  13   5        7.07        5.35      1.93 o 
   1  13   5       71.64       73.47      2.69 o 
   2  13   5        0.30       -0.99      1.22 o 
   3  13   5       19.87       21.52      2.06 o 
   4  13   5        1.18        2.28      2.16 o 
  -5  14   5        2.52        3.44      1.69 o 
  -4  14   5        0.26       -0.26      2.32 o 
  -3  14   5        0.81        0.29      1.59 o 
  -2  14   5        2.20        0.36      2.69 o 
  -1  14   5       15.23       13.76      1.90 o 
   0  14   5      161.83      145.78      5.70 o 
   1  14   5      118.43      126.69      6.82 o 
   2  14   5        1.57        1.86      1.41 o 
   3  14   5        0.23        0.71      1.58 o 
  -5  15   5        5.15        3.09      1.95 o 
  -4  15   5        4.14        4.81      2.54 o 
  -3  15   5        9.86       10.14      2.20 o 
  -2  15   5        1.10        0.05      1.82 o 
  -1  15   5        0.04       -2.00      2.00 o 
   0  15   5       18.55       22.48      2.93 o 
   1  15   5        6.26        4.92      1.54 o 
   2  15   5       14.87       15.56      1.99 o 
   3  15   5       13.18       15.75      2.03 o 
  -4  16   5        3.32        8.46      2.68 o 
  -3  16   5        0.95        1.06      1.39 o 
  -2  16   5       13.66       16.09      2.44 o 
  -1  16   5       18.52       19.49      2.87 o 
   0  16   5       16.25       20.06      3.53 o 
   1  16   5        6.06        4.32      1.73 o 
   2  16   5        0.50       -0.24      1.58 o 
   3  16   5        6.21        8.58      1.84 o 
  -4  17   5       30.28       37.49      2.20 o 
  -3  17   5       49.95       61.93      3.86 o 
  -2  17   5       13.73       12.66      1.81 o 
  -1  17   5        3.06        2.41      2.93 o 
   0  17   5        2.58        2.90      6.10 o 
   1  17   5        0.84       -0.08      1.98 o 
   2  17   5        0.03        1.04      1.93 o 
  -3  18   5       20.60       32.84      2.91 o 
  -2  18   5       31.38       41.15      8.36 o 
  -1  18   5        3.85        5.80      4.75 o 
   0  18   5        0.22        1.70      3.26 o 
   1  18   5        1.43        3.55      2.27 o 
  -2  19   5        6.06       13.59      4.04 o 
  -1  19   5        0.16        5.18      3.45 o 
   0  19   5        9.33       14.81      4.17 o 
  -7   0   6        0.46       -1.37      2.59 o 
  -6   0   6        1.67        1.49      2.41 o 
  -5   0   6      158.08      167.87      7.60 o 
  -4   0   6      299.23      364.74     13.60 o 
  -3   0   6      563.71      740.42     25.71 o 
  -2   0   6        6.33        8.67      3.46 o 
  -1   0   6      450.84      452.00     16.33 o 
   0   0   6        0.83        2.02      1.19 o 
   1   0   6      222.11      214.72      7.14 o 
   2   0   6      265.29      290.74      9.42 o 
   3   0   6     2661.09     2506.37    108.41 o 
   4   0   6       65.61       54.13      5.96 o 
   5   0   6        4.99        4.29      6.85 o 
  -7   1   6        1.86        0.97      2.48 o 
  -6   1   6        0.32       -0.24      1.66 o 
  -5   1   6       56.54       66.88      3.06 o 
  -4   1   6      193.24      227.40      6.39 o 
  -3   1   6      316.40      404.06     10.29 o 
  -2   1   6      176.88      194.53      4.87 o 
  -1   1   6       49.11       42.25      1.70 o 
   0   1   6       65.42       51.87      3.07 o 
   1   1   6      179.31      160.57      3.87 o 
   2   1   6      362.04      352.16      7.91 o 
   3   1   6        0.88       12.18      3.68 o 
   4   1   6       38.16       33.60      8.49 o 
   5   1   6       11.13       11.97      7.27 o 
  -7   2   6       30.25       28.72      3.07 o 
  -6   2   6        7.12        8.50      1.96 o 
  -5   2   6      110.36      123.30      4.33 o 
  -4   2   6       97.38      111.14      4.71 o 
  -3   2   6      134.16      161.60      4.15 o 
  -2   2   6      928.10      986.11     23.99 o 
  -1   2   6      428.08      419.32     10.42 o 
   0   2   6        7.93        9.85      0.81 o 
   1   2   6       39.19       45.48      1.44 o 
   2   2   6        0.99        0.24      1.05 o 
   3   2   6       75.64       81.70      3.42 o 
   4   2   6        0.00       -0.11      2.84 o 
   5   2   6        0.03        8.36      8.13 o 
  -7   3   6       19.47       20.64      3.34 o 
  -6   3   6        0.40       -1.62      1.66 o 
  -5   3   6      638.02      688.90     17.41 o 
  -4   3   6       51.21       72.11      2.75 o 
  -3   3   6      157.63      150.26      3.82 o 
  -2   3   6       81.13       75.16      2.59 o 
  -1   3   6        7.90        9.22      1.00 o 
   0   3   6       82.91       70.08      1.79 o 
   1   3   6        7.19        7.23      0.68 o 
   2   3   6       19.58       16.15      1.25 o 
   3   3   6       14.96       10.00      1.80 o 
   4   3   6       12.85       11.50      3.39 o 
   5   3   6        0.41        1.73      3.54 o 
  -7   4   6        4.68       11.06      3.06 o 
  -6   4   6        7.13        9.04      2.04 o 
  -5   4   6      138.59      146.31      4.93 o 
  -4   4   6        6.23        7.77      1.36 o 
  -3   4   6      207.27      186.94      4.57 o 
  -2   4   6      149.14      146.04      3.53 o 
  -1   4   6      255.69      228.92      4.51 o 
   0   4   6       18.04       20.41      0.92 o 
   1   4   6       25.91       23.66      1.00 o 
   2   4   6        1.41        0.43      0.83 o 
   3   4   6        0.86        0.10      1.65 o 
   4   4   6        0.80       -0.17      2.88 o 
   5   4   6       19.79       19.29      4.16 o 
  -7   5   6        0.11       -0.85      2.64 o 
  -6   5   6       22.73       25.36      2.29 o 
  -5   5   6      160.17      153.98      5.11 o 
  -4   5   6      108.47      110.05      3.32 o 
  -3   5   6       34.40       40.30      1.67 o 
  -2   5   6       56.40       54.07      3.40 o 
  -1   5   6      233.76      255.40      5.01 o 
   0   5   6      468.27      481.63      8.62 o 
   1   5   6        9.86       16.53      0.99 o 
   2   5   6        1.77        0.62      0.87 o 
   3   5   6        2.45        1.18      1.49 o 
   4   5   6       13.19       17.24      3.60 o 
   5   5   6        0.00       -1.35      3.40 o 
  -7   6   6       46.22       44.41      6.36 o 
  -6   6   6        4.04        3.01      1.79 o 
  -5   6   6       58.38       55.79      2.99 o 
  -4   6   6        1.75       -1.09      1.09 o 
  -3   6   6       11.32       15.20      1.42 o 
  -2   6   6      182.30      199.36      4.95 o 
  -1   6   6       90.72       75.83      2.35 o 
   0   6   6        6.52        5.44      0.64 o 
   1   6   6       85.32       85.32      2.29 o 
   2   6   6        1.43        2.77      0.95 o 
   3   6   6        1.59        1.90      1.36 o 
   4   6   6        0.72       -1.81      2.61 o 
   5   6   6        5.90        5.12      4.44 o 
  -7   7   6        0.53        4.58      2.96 o 
  -6   7   6        0.02       -1.79      1.79 o 
  -5   7   6       36.69       33.71      2.31 o 
  -4   7   6      201.42      190.82      4.68 o 
  -3   7   6        0.00       -0.66      1.05 o 
  -2   7   6       19.79       21.20      1.28 o 
  -1   7   6        0.74       -0.21      0.73 o 
   0   7   6      250.43      228.82      3.95 o 
   1   7   6      109.14       98.86      2.71 o 
   2   7   6      166.68      169.23      4.19 o 
   3   7   6        0.46        2.96      1.53 o 
   4   7   6       56.40       53.75      3.92 o 
   5   7   6        1.42        3.51      4.55 o 
  -7   8   6        0.06       -4.11      5.54 o 
  -6   8   6        6.48        6.81      2.58 o 
  -5   8   6       28.14       25.47      2.15 o 
  -4   8   6      525.83      516.30     11.40 o 
  -3   8   6      280.61      275.14      6.88 o 
  -2   8   6        0.09        0.20      0.82 o 
  -1   8   6       17.86       17.16      1.30 o 
   0   8   6       43.76       47.01      1.57 o 
   1   8   6       27.75       33.51      1.78 o 
   2   8   6       13.67       11.34      1.23 o 
   3   8   6      115.50      118.04      4.39 o 
   4   8   6        3.65        3.81      2.45 o 
   5   8   6        0.77        3.88      4.50 o 
  -7   9   6       13.67       14.36      3.82 o 
  -6   9   6        1.61        1.49      2.40 o 
  -5   9   6        0.01       -1.42      1.42 o 
  -4   9   6        0.14       -1.27      1.27 o 
  -3   9   6      912.42      890.31     18.87 o 
  -2   9   6      244.15      228.94      5.37 o 
  -1   9   6        2.39        1.65      1.00 o 
   0   9   6       20.79       23.48      1.32 o 
   1   9   6       20.88       17.17      1.38 o 
   2   9   6        1.62        0.90      1.04 o 
   3   9   6        0.13       -0.21      1.60 o 
   4   9   6        2.88       -1.08      2.75 o 
  -6  10   6        0.57       -2.26      2.26 o 
  -5  10   6       10.14        8.11      1.71 o 
  -4  10   6        7.76        2.96      1.43 o 
  -3  10   6       20.59       16.23      1.48 o 
  -2  10   6      366.12      314.51      7.59 o 
  -1  10   6      127.05      114.63      3.93 o 
   0  10   6        0.11       -0.88      0.88 o 
   1  10   6        5.31        3.12      1.18 o 
   2  10   6        4.52        1.75      1.25 o 
   3  10   6        1.66        2.76      1.57 o 
   4  10   6        2.51       -1.39      1.55 o 
  -6  11   6        9.49        5.97      2.66 o 
  -5  11   6        6.48        3.79      1.43 o 
  -4  11   6        0.01        1.08      1.39 o 
  -3  11   6       50.17       59.18      2.47 o 
  -2  11   6      226.12      199.02      6.25 o 
  -1  11   6        2.57        1.39      1.40 o 
   0  11   6       49.90       51.75      3.74 o 
   1  11   6        0.31       -1.16      1.21 o 
   2  11   6      116.58      121.89      3.77 o 
   3  11   6        2.91        2.06      1.68 o 
   4  11   6       33.40       33.25      2.92 o 
  -6  12   6       26.89       20.13      5.97 o 
  -5  12   6        0.52        2.39      1.36 o 
  -4  12   6        7.35        5.19      1.74 o 
  -3  12   6        3.60       -0.17      1.34 o 
  -2  12   6        1.32       -1.18      1.86 o 
  -1  12   6       54.89       53.04      2.73 o 
   0  12   6      161.23      167.82      5.34 o 
   1  12   6      263.72      270.29      6.71 o 
   2  12   6        0.99        1.64      1.33 o 
   3  12   6       75.19       83.48      3.52 o 
   4  12   6        3.31        2.78      2.13 o 
  -6  13   6        6.74        3.14      3.44 o 
  -5  13   6        0.01        2.22      1.53 o 
  -4  13   6       38.30       31.12      3.01 o 
  -3  13   6        1.66        1.11      1.39 o 
  -2  13   6        4.47        5.32      1.65 o 
  -1  13   6      459.53      415.88     11.77 o 
   0  13   6      158.44      153.14      7.32 o 
   1  13   6       75.43       83.28      2.95 o 
   2  13   6        6.82        6.31      1.75 o 
   3  13   6        9.00        9.32      1.89 o 
  -5  14   6        6.00        7.82      1.81 o 
  -4  14   6        2.13       -0.36      2.11 o 
  -3  14   6       12.61       15.57      2.02 o 
  -2  14   6        0.03        2.90      1.90 o 
  -1  14   6       56.45       53.84      4.84 o 
   0  14   6       59.34       54.16      3.40 o 
   1  14   6        1.55        2.60      1.58 o 
   2  14   6        3.71        3.67      1.66 o 
   3  14   6        9.93        9.33      1.90 o 
  -5  15   6        0.65        1.51      1.62 o 
  -4  15   6       18.52       20.24      3.31 o 
  -3  15   6        0.04       -0.52      1.70 o 
  -2  15   6        0.18        1.30      1.93 o 
  -1  15   6        3.14        1.75      2.26 o 
   0  15   6        0.04       -1.32      1.91 o 
   1  15   6        4.40        4.63      1.60 o 
   2  15   6        4.08        4.63      1.80 o 
   3  15   6        1.00        0.24      1.68 o 
  -4  16   6       47.54       51.57      5.93 o 
  -3  16   6        1.48        0.10      1.88 o 
  -2  16   6       14.51       16.93      3.58 o 
  -1  16   6        0.56       -2.08      4.48 o 
   0  16   6        0.15       -2.64      2.64 o 
   1  16   6        1.96        1.07      1.93 o 
   2  16   6        2.93        3.45      2.01 o 
  -4  17   6        0.49        0.75      1.63 o 
  -3  17   6        0.59        1.21      3.20 o 
  -2  17   6        6.87        3.60      3.80 o 
  -1  17   6       11.22       17.90      3.66 o 
   0  17   6        2.33       -2.13      3.09 o 
   1  17   6        6.85       14.30      3.18 o 
   2  17   6        0.10       -0.23      4.90 o 
  -3  18   6        8.20       10.20      2.81 o 
  -2  18   6        7.87        5.90      3.51 o 
  -1  18   6        5.73        3.65      4.18 o 
   0  18   6        1.15       -0.08      3.43 o 
   1  18   6        0.11       -0.71      2.66 o 
  -1  19   6        6.76        5.96      3.59 o 
  -7   1   7        2.10        1.53      2.26 o 
  -6   1   7       44.75       50.26      2.98 o 
  -5   1   7       65.15       69.44      3.14 o 
  -4   1   7       15.28       17.23      1.65 o 
  -3   1   7       50.97       63.85      2.56 o 
  -2   1   7      427.11      455.54      9.89 o 
  -1   1   7       34.23       35.83      1.49 o 
   0   1   7        4.82        6.80      1.27 o 
   1   1   7        4.05        2.46      1.09 o 
   2   1   7     1194.98     1123.34     34.30 o 
   3   1   7       19.37       22.71      3.71 o 
   4   1   7        1.73        0.67      3.18 o 
   5   1   7        8.14        6.12      4.99 o 
  -7   2   7       65.76       61.79      4.63 o 
  -6   2   7        3.12        2.33      1.77 o 
  -5   2   7      240.94      233.81      7.32 o 
  -4   2   7      102.39      103.94      3.62 o 
  -3   2   7       86.77       88.23      2.81 o 
  -2   2   7        5.74        7.57      0.87 o 
  -1   2   7     1162.14     1129.67     27.59 o 
   0   2   7       66.74       65.36      2.15 o 
   1   2   7        9.77       10.83      0.95 o 
   2   2   7       87.91       81.56      4.69 o 
   3   2   7        4.39        3.72      2.44 o 
   4   2   7        6.54        2.01      3.28 o 
   5   2   7        1.41        8.82      4.87 o 
  -7   3   7        2.29        1.18      2.19 o 
  -6   3   7       12.26       13.13      2.11 o 
  -5   3   7      473.45      489.84     12.82 o 
  -4   3   7      553.68      588.04     14.83 o 
  -3   3   7       12.10        9.02      1.11 o 
  -2   3   7      274.73      276.90      5.73 o 
  -1   3   7      247.83      244.93      5.06 o 
   0   3   7       57.77       49.25      1.45 o 
   1   3   7        2.25        4.44      0.70 o 
   2   3   7        0.84        2.49      1.38 o 
   3   3   7        0.84       -2.01      2.01 o 
   4   3   7        0.01        0.63      3.08 o 
   5   3   7        0.05       -2.18      5.95 o 
  -7   4   7       15.02       12.92      3.04 o 
  -6   4   7      355.10      360.22     10.69 o 
  -5   4   7      125.82      116.37      4.25 o 
  -4   4   7      510.57      524.97     13.36 o 
  -3   4   7      177.35      209.82      5.36 o 
  -2   4   7      112.97       97.29      2.87 o 
  -1   4   7        1.23        2.06      0.60 o 
   0   4   7       28.87       18.01      0.92 o 
   1   4   7       39.45       40.39      1.49 o 
   2   4   7       57.17       47.13      3.34 o 
   3   4   7        0.16       -2.09      2.09 o 
   4   4   7        0.14       -1.14      3.01 o 
   5   4   7        7.16        8.19      3.90 o 
  -7   5   7        1.16       -1.51      2.70 o 
  -6   5   7      133.33      126.71      4.78 o 
  -5   5   7      158.75      153.67      5.07 o 
  -4   5   7      303.33      298.53      7.04 o 
  -3   5   7       24.84       25.93      1.49 o 
  -2   5   7      127.07      117.45      3.52 o 
  -1   5   7       98.68       93.87      2.17 o 
   0   5   7      381.55      367.61      7.10 o 
   1   5   7       21.71       18.51      1.23 o 
   2   5   7        0.39       -0.42      1.14 o 
   3   5   7        0.01        0.29      1.84 o 
   4   5   7        0.13        2.80      3.11 o 
   5   5   7        6.03        0.76      4.50 o 
  -7   6   7        6.51        3.94      2.75 o 
  -6   6   7       23.81       21.70      2.21 o 
  -5   6   7      151.65      137.43      4.75 o 
  -4   6   7       20.62       18.67      1.95 o 
  -3   6   7        8.65        5.33      1.24 o 
  -2   6   7       36.45       40.76      1.84 o 
  -1   6   7      514.26      520.72     10.28 o 
   0   6   7       23.20       18.58      0.91 o 
   1   6   7      286.71      288.03      7.57 o 
   2   6   7        4.22        1.75      1.17 o 
   3   6   7        6.35        2.91      2.85 o 
   4   6   7        0.40       -1.15      3.59 o 
  -7   7   7        4.46        6.31      3.15 o 
  -6   7   7        0.02       -2.12      2.27 o 
  -5   7   7       22.76       21.89      2.30 o 
  -4   7   7      154.23      142.85      4.37 o 
  -3   7   7      202.14      206.08      5.83 o 
  -2   7   7       77.53       65.65      2.28 o 
  -1   7   7       42.01       48.45      1.70 o 
   0   7   7       15.97       14.20      1.01 o 
   1   7   7        6.58        7.66      1.25 o 
   2   7   7       76.65       72.39      3.54 o 
   3   7   7        7.85        6.27      2.88 o 
   4   7   7       29.58       26.08      5.14 o 
  -7   8   7        5.08        2.87      2.88 o 
  -6   8   7       18.67       16.49      3.92 o 
  -5   8   7        1.03        1.28      1.56 o 
  -4   8   7      289.73      273.64      7.10 o 
  -3   8   7      172.90      181.09      5.30 o 
  -2   8   7      165.06      166.59      4.36 o 
  -1   8   7       34.72       35.43      2.12 o 
   0   8   7       13.28       16.29      0.98 o 
   1   8   7        4.57        3.29      1.23 o 
   2   8   7        0.53        0.18      1.31 o 
   3   8   7        7.15        4.74      2.63 o 
   4   8   7        1.30        3.85      4.44 o 
  -7   9   7        0.00        0.52      2.76 o 
  -6   9   7       13.55       13.37      3.36 o 
  -5   9   7        4.94        4.34      1.64 o 
  -4   9   7      178.71      172.05      4.98 o 
  -3   9   7       65.30       71.07      2.74 o 
  -2   9   7      709.92      674.35     15.24 o 
  -1   9   7       32.65       32.49      1.80 o 
   0   9   7        4.00        3.75      1.09 o 
   1   9   7       31.45       31.65      2.63 o 
   2   9   7       33.23       33.20      1.97 o 
   3   9   7        0.45        1.82      2.06 o 
   4   9   7        3.90        4.71      4.08 o 
  -6  10   7        0.01        2.38      2.97 o 
  -5  10   7        1.19        2.11      1.63 o 
  -4  10   7       28.35       25.87      1.96 o 
  -3  10   7      210.00      172.57      4.79 o 
  -2  10   7       38.57       35.02      1.98 o 
  -1  10   7       45.21       49.23      3.93 o 
   0  10   7        4.37        2.75      1.32 o 
   1  10   7        9.05        8.94      2.04 o 
   2  10   7        0.74       -0.81      1.16 o 
   3  10   7        4.87        6.17      2.41 o 
   4  10   7        0.04       -1.38      4.02 o 
  -6  11   7       34.42       36.68      5.86 o 
  -5  11   7       36.53       28.54      2.63 o 
  -4  11   7        0.53        0.22      1.47 o 
  -3  11   7       32.91       26.84      2.28 o 
  -2  11   7       28.52       28.91      1.93 o 
  -1  11   7       34.44       32.94      2.20 o 
   0  11   7       53.83       51.84      4.41 o 
   1  11   7        2.11        2.47      1.29 o 
   2  11   7        0.00        2.71      1.36 o 
   3  11   7        1.38       -0.18      1.92 o 
   4  11   7       25.46       24.08      5.34 o 
  -6  12   7        2.81        3.08      3.87 o 
  -5  12   7        5.03        2.50      1.98 o 
  -4  12   7       50.68       50.92      2.96 o 
  -3  12   7      145.55      120.04      3.77 o 
  -2  12   7        0.49       -1.43      1.43 o 
  -1  12   7       15.16       15.17      2.14 o 
   0  12   7        4.51        3.06      1.52 o 
   1  12   7      154.09      163.80      4.95 o 
   2  12   7       14.43       17.15      1.85 o 
   3  12   7       12.27       12.17      2.13 o 
  -6  13   7        0.83       -4.41      4.41 o 
  -5  13   7        5.73        5.49      1.90 o 
  -4  13   7        0.09       -0.86      1.63 o 
  -3  13   7        4.25        4.22      1.46 o 
  -2  13   7       49.69       47.25      2.76 o 
  -1  13   7        0.31        1.01      1.83 o 
   0  13   7       80.40       88.20      3.72 o 
   1  13   7        1.25        0.78      1.59 o 
   2  13   7       35.59       41.88      2.45 o 
   3  13   7        0.11        1.34      1.75 o 
  -5  14   7        5.12       -0.45      2.94 o 
  -4  14   7        2.00        4.83      2.34 o 
  -3  14   7        0.72       -0.23      1.62 o 
  -2  14   7        5.01        2.15      1.67 o 
  -1  14   7        1.07        0.70      1.86 o 
   0  14   7       13.74       11.13      2.13 o 
   1  14   7       77.58       89.75      4.20 o 
   2  14   7       48.23       56.92      3.01 o 
   3  14   7        0.67       -0.55      1.74 o 
  -5  15   7       62.11       87.96      8.96 o 
  -4  15   7        4.34        5.39      3.68 o 
  -3  15   7        1.28        1.93      1.81 o 
  -2  15   7       11.18       16.67      4.64 o 
  -1  15   7        2.24       -0.28      2.17 o 
   0  15   7        0.69       -0.46      1.96 o 
   1  15   7        5.59        6.79      1.99 o 
   2  15   7        2.27        3.08      1.61 o 
  -4  16   7        2.22        3.73      2.53 o 
  -3  16   7        5.90        7.97      2.52 o 
  -2  16   7        0.49       -2.75      2.87 o 
  -1  16   7       11.03       12.43      3.34 o 
   0  16   7        7.37        9.06      2.95 o 
   1  16   7        7.17       14.19      2.74 o 
   2  16   7        3.20        6.22      1.95 o 
  -4  17   7       25.17       24.40      3.94 o 
  -3  17   7       33.83       36.88      4.76 o 
  -2  17   7       37.57       52.48     14.42 o 
  -1  17   7        9.59        8.37      3.43 o 
   0  17   7        1.27        3.74      5.42 o 
   1  17   7        1.44        5.49      2.95 o 
  -3  18   7        0.04        1.48      3.88 o 
  -2  18   7       20.12       37.70      4.79 o 
  -1  18   7       23.74       32.16      6.55 o 
   0  18   7        0.76       -0.57      2.81 o 
  -7   0   8       67.78       78.31      9.26 o 
  -6   0   8        5.13        5.07      2.49 o 
  -5   0   8        3.23       -0.10      2.19 o 
  -4   0   8      134.63      144.10      6.38 o 
  -3   0   8      372.77      417.16     15.08 o 
  -2   0   8      474.99      469.08     14.42 o 
  -1   0   8        1.32        1.63      1.41 o 
   0   0   8      248.97      251.40      9.73 o 
   1   0   8        2.28        4.43      2.73 o 
   2   0   8       59.57       53.59     14.01 o 
   3   0   8       89.49      118.55     12.43 o 
   4   0   8      574.59      503.95     34.65 o 
  -7   1   8        0.23        0.86      3.49 o 
  -6   1   8        4.95        3.64      1.80 o 
  -5   1   8        3.99        5.25      1.65 o 
  -4   1   8       83.88       96.64      3.53 o 
  -3   1   8      167.85      171.44      4.94 o 
  -2   1   8      362.81      352.41      7.39 o 
  -1   1   8       57.05       52.20      2.21 o 
   0   1   8       17.25       16.65      2.74 o 
   1   1   8        0.29        0.77      1.22 o 
   2   1   8       45.19       45.80      4.72 o 
   3   1   8       97.07       84.89      8.60 o 
   4   1   8        0.35       51.19     29.41 o 
  -7   2   8        7.87        8.50      2.79 o 
  -6   2   8       73.23       64.25      3.31 o 
  -5   2   8       10.82       10.94      2.02 o 
  -4   2   8      147.87      158.65      4.92 o 
  -3   2   8       61.14       59.18      2.28 o 
  -2   2   8       47.25       50.23      1.67 o 
  -1   2   8      329.86      299.62      7.80 o 
   0   2   8      155.97      155.36      4.57 o 
   1   2   8       17.85       20.95      3.50 o 
   2   2   8       22.51       25.04      3.55 o 
   3   2   8        0.38        4.84      3.80 o 
   4   2   8       14.64       16.10      3.97 o 
  -7   3   8       27.22       30.84      4.63 o 
  -6   3   8       39.13       40.87      2.79 o 
  -5   3   8        1.52        2.87      1.63 o 
  -4   3   8      853.63      857.67     21.17 o 
  -3   3   8       20.91       26.75      1.54 o 
  -2   3   8       33.42       28.29      1.10 o 
  -1   3   8       39.14       29.71      1.54 o 
   0   3   8        8.26        7.74      1.09 o 
   1   3   8        2.05        2.06      1.16 o 
   2   3   8        0.02       -1.46      1.69 o 
   3   3   8        2.88        0.02      2.75 o 
   4   3   8        4.36        4.55      3.52 o 
  -7   4   8       24.94       24.85      3.40 o 
  -6   4   8        5.90        4.90      2.00 o 
  -5   4   8       24.14       38.44      2.82 o 
  -4   4   8      126.73      137.12      5.24 o 
  -3   4   8        0.95        2.30      1.02 o 
  -2   4   8       61.73       46.94      1.40 o 
  -1   4   8       48.65       56.61      1.86 o 
   0   4   8       29.47       19.89      1.20 o 
   1   4   8        5.73        8.99      1.67 o 
   2   4   8        3.95        3.40      1.67 o 
   3   4   8        0.05       -1.00      2.68 o 
   4   4   8        0.20       -3.01      3.21 o 
  -7   5   8        3.25        1.52      3.06 o 
  -6   5   8        2.01        0.59      1.85 o 
  -5   5   8       72.64       76.37      5.36 o 
  -4   5   8      173.15      161.90      5.57 o 
  -3   5   8       84.97       81.95      2.50 o 
  -2   5   8       26.48       24.47      1.09 o 
  -1   5   8        3.82        3.43      0.70 o 
   0   5   8       36.93       37.35      1.58 o 
   1   5   8      136.39      140.84      4.04 o 
   2   5   8        0.85        1.05      1.99 o 
   3   5   8        1.15       -1.58      2.70 o 
   4   5   8        1.12       -0.15      4.33 o 
  -7   6   8        0.00       -1.56      2.52 o 
  -6   6   8      100.46       94.71      6.83 o 
  -5   6   8       13.31       19.48      2.72 o 
  -4   6   8       77.70       73.75      3.76 o 
  -3   6   8        3.58       -0.19      1.19 o 
  -2   6   8        3.86        5.61      0.96 o 
  -1   6   8      160.73      158.04      3.38 o 
   0   6   8       18.93       13.50      1.16 o 
   1   6   8        0.23       -0.43      1.01 o 
   2   6   8       29.33       30.20      4.60 o 
   3   6   8        0.15       -2.04      2.98 o 
   4   6   8        0.08       -0.86      3.92 o 
  -7   7   8       19.17       23.97      3.50 o 
  -6   7   8        0.01       -1.83      1.99 o 
  -5   7   8        5.14        5.33      1.76 o 
  -4   7   8       70.09       64.15      4.11 o 
  -3   7   8      235.59      216.17      6.09 o 
  -2   7   8        0.70       -0.25      0.99 o 
  -1   7   8        4.62        4.22      0.78 o 
   0   7   8        1.70        3.51      1.20 o 
   1   7   8       60.19       60.94      2.75 o 
   2   7   8       22.60       18.87      3.16 o 
   3   7   8       41.85       37.02      8.21 o 
   4   7   8        0.00       -1.22      3.99 o 
  -7   8   8       34.59       35.53      6.47 o 
  -6   8   8        0.83       -0.51      2.03 o 
  -5   8   8        3.38        6.04      1.69 o 
  -4   8   8       30.57       32.64      2.24 o 
  -3   8   8      586.83      562.62     14.18 o 
  -2   8   8      120.42      115.55      3.63 o 
  -1   8   8        3.94        5.11      1.06 o 
   0   8   8        0.02        0.00      1.20 o 
   1   8   8       17.44       18.54      1.67 o 
   2   8   8        8.88       10.67      2.79 o 
   3   8   8       11.36       11.26      4.84 o 
   4   8   8       34.68       38.58      5.93 o 
  -7   9   8        2.17       -1.27      2.79 o 
  -6   9   8       20.25       19.09      2.66 o 
  -5   9   8        0.80       -0.09      1.51 o 
  -4   9   8        0.35       -0.10      1.35 o 
  -3   9   8        0.21       -0.59      1.25 o 
  -2   9   8      647.47      629.25     16.73 o 
  -1   9   8      113.12      108.77      3.04 o 
   0   9   8        6.00        6.03      1.63 o 
   1   9   8        8.49        8.29      1.49 o 
   2   9   8        1.44        0.88      1.83 o 
   3   9   8        0.77       -0.62      4.97 o 
   4   9   8        0.10       -2.72      4.28 o 
  -6  10   8        5.77        2.43      2.50 o 
  -5  10   8        0.52        0.80      1.80 o 
  -4  10   8       10.33       10.96      1.68 o 
  -3  10   8        3.75        0.58      1.34 o 
  -2  10   8        4.96        2.47      1.21 o 
  -1  10   8      223.02      218.22      7.10 o 
   0  10   8       48.80       48.97      3.28 o 
   1  10   8        0.00       -0.30      1.27 o 
   2  10   8        2.38        1.53      1.94 o 
   3  10   8        2.82        2.58      3.91 o 
  -6  11   8       11.42       10.08      2.83 o 
  -5  11   8        3.94        2.37      2.12 o 
  -4  11   8       15.02       11.18      1.80 o 
  -3  11   8        0.61       -1.18      1.18 o 
  -2  11   8       41.70       49.24      2.29 o 
  -1  11   8       96.14       95.36      4.62 o 
   0  11   8        1.50        3.37      2.26 o 
   1  11   8       13.46       13.78      1.70 o 
   2  11   8        0.32       -0.10      1.74 o 
   3  11   8       45.13       42.27      5.77 o 
  -6  12   8        1.16        2.53      2.78 o 
  -5  12   8       31.68       34.31      4.26 o 
  -4  12   8        0.03        0.17      1.56 o 
  -3  12   8        3.62        4.54      1.39 o 
  -2  12   8        5.97        2.71      1.78 o 
  -1  12   8        0.31        2.09      1.69 o 
   0  12   8       32.29       38.34      3.89 o 
   1  12   8       79.47       92.52      4.24 o 
   2  12   8       92.46      113.56     12.10 o 
   3  12   8        0.05        1.39      4.05 o 
  -5  13   8       11.46        6.48      5.02 o 
  -4  13   8        1.06       -0.44      1.68 o 
  -3  13   8       39.63       31.58      2.21 o 
  -2  13   8        0.01       -0.74      1.35 o 
  -1  13   8        4.51        3.72      1.92 o 
   0  13   8      299.85      316.79     15.63 o 
   1  13   8       87.17       99.28      4.47 o 
   2  13   8       23.25       30.03      2.73 o 
  -5  14   8        3.40       -1.06      4.29 o 
  -4  14   8        9.95        8.35      2.95 o 
  -3  14   8        5.85        3.84      1.60 o 
  -2  14   8        6.33        5.15      1.73 o 
  -1  14   8        1.14       -1.45      1.91 o 
   0  14   8       28.76       34.73      3.21 o 
   1  14   8       28.59       36.67      2.97 o 
   2  14   8        0.00        1.18      1.74 o 
  -5  15   8        0.33        0.04      3.17 o 
  -4  15   8        0.18       -3.44      6.06 o 
  -3  15   8       16.87       23.68      2.61 o 
  -2  15   8        0.04       -0.72      1.76 o 
  -1  15   8        0.27        0.30      3.07 o 
   0  15   8        2.61        1.40      2.25 o 
   1  15   8        1.68        2.53      2.43 o 
   2  15   8        2.31        2.54      2.02 o 
  -4  16   8        8.06        5.10      3.19 o 
  -3  16   8       42.23       60.09      4.20 o 
  -2  16   8        0.35        0.53      2.03 o 
  -1  16   8        8.58       12.95      5.05 o 
   0  16   8        0.17        0.15      2.27 o 
   1  16   8        0.25       -1.99      4.22 o 
  -3  17   8        0.23        2.96      2.51 o 
  -2  17   8        0.63        6.78      5.20 o 
  -1  17   8        5.12        5.31      5.27 o 
   0  17   8        5.45       11.02      4.86 o 
  -7   1   9       16.74       21.42      3.20 o 
  -6   1   9        4.86       -1.45      1.65 o 
  -5   1   9      103.57      102.37      3.92 o 
  -4   1   9       49.06       44.36      2.37 o 
  -3   1   9       32.28       29.15      1.79 o 
  -2   1   9       84.48       88.98      2.55 o 
  -1   1   9      165.05      144.43      4.54 o 
   0   1   9        3.81        2.36      1.28 o 
   1   1   9        5.54        7.73      1.58 o 
   2   1   9        2.45       -0.76      2.25 o 
   3   1   9      338.59      347.64     18.19 o 
   4   1   9       10.10       10.67      5.44 o 
  -7   2   9        1.22        3.40      2.56 o 
  -6   2   9      109.55      105.53      4.25 o 
  -5   2   9        1.00        0.64      1.49 o 
  -4   2   9      270.11      240.96      6.82 o 
  -3   2   9       81.66       74.76      3.50 o 
  -2   2   9       15.64       11.04      1.00 o 
  -1   2   9        0.00       -0.98      0.98 o 
   0   2   9      336.42      331.03      8.91 o 
   1   2   9       31.52       31.74      2.55 o 
   2   2   9        5.33        3.79      2.31 o 
   3   2   9       20.77       17.85      4.72 o 
   4   2   9        1.48        7.20      3.84 o 
  -7   3   9       13.20       10.44      2.88 o 
  -6   3   9        6.91        3.08      1.82 o 
  -5   3   9       12.20        9.98      1.97 o 
  -4   3   9      525.40      500.74     12.89 o 
  -3   3   9      473.53      452.06     10.69 o 
  -2   3   9       16.41       12.64      1.00 o 
  -1   3   9      122.29      116.70      3.36 o 
   0   3   9       86.46       97.82      6.06 o 
   1   3   9       10.74        7.09      1.41 o 
   2   3   9        0.91       -0.59      1.87 o 
   3   3   9        0.00        0.86      2.97 o 
   4   3   9        0.08        3.34      3.55 o 
  -7   4   9        9.64        4.98      2.81 o 
  -6   4   9       19.66       18.56      2.28 o 
  -5   4   9      569.22      568.99     20.75 o 
  -4   4   9      134.75      112.73      3.96 o 
  -3   4   9      397.91      372.55      8.42 o 
  -2   4   9       54.36       54.81      1.86 o 
  -1   4   9       44.62       42.41      1.85 o 
   0   4   9        0.61       -0.12      1.25 o 
   1   4   9        1.25        1.00      1.63 o 
   2   4   9       10.34       11.33      2.25 o 
   3   4   9       10.86        9.80      3.34 o 
   4   4   9        0.15       -1.35      3.43 o 
  -7   5   9        0.89        1.54      2.65 o 
  -6   5   9        6.22        9.49      2.26 o 
  -5   5   9      239.82      205.83      9.13 o 
  -4   5   9      145.12      130.06      4.38 o 
  -3   5   9      267.95      252.32      5.95 o 
  -2   5   9       15.96       16.12      1.09 o 
  -1   5   9       71.78       70.89      2.49 o 
   0   5   9       45.95       50.92      2.45 o 
   1   5   9      118.88      108.23      6.37 o 
   2   5   9        2.43        1.10      2.06 o 
   3   5   9        0.37        2.78      3.84 o 
   4   5   9        0.10        0.84      4.47 o 
  -7   6   9       12.19        7.58      2.88 o 
  -6   6   9       12.34       11.51      2.38 o 
  -5   6   9       33.62       38.73      2.60 o 
  -4   6   9      210.16      188.41      6.24 o 
  -3   6   9       16.37       15.39      1.65 o 
  -2   6   9        7.47        4.08      1.08 o 
  -1   6   9       14.64       14.00      1.28 o 
   0   6   9      252.68      250.17     10.15 o 
   1   6   9        3.71        5.08      2.12 o 
   2   6   9      100.00       89.38     16.84 o 
   3   6   9        1.32        4.08      9.11 o 
   4   6   9        3.05        6.92      5.08 o 
  -7   7   9        2.35       -1.15      2.83 o 
  -6   7   9        2.31       -0.99      2.02 o 
  -5   7   9        0.12       -1.58      1.58 o 
  -4   7   9       52.73       44.99      3.31 o 
  -3   7   9      161.87      154.39      4.77 o 
  -2   7   9      138.90      131.46      4.12 o 
  -1   7   9       19.18       19.08      1.58 o 
   0   7   9       23.71       26.99      2.22 o 
   1   7   9        5.15        6.76      2.39 o 
   2   7   9        0.24        1.31      2.61 o 
   3   7   9       19.84       11.18      4.36 o 
  -7   8   9        9.67        7.78      3.04 o 
  -6   8   9       12.08        8.13      2.33 o 
  -5   8   9       19.36       21.03      2.56 o 
  -4   8   9        3.34        3.23      1.57 o 
  -3   8   9      320.45      297.34      8.06 o 
  -2   8   9      105.28      100.30      3.54 o 
  -1   8   9       84.18       79.02      2.80 o 
   0   8   9       13.23       13.45      2.11 o 
   1   8   9        6.53        4.51      2.82 o 
   2   8   9        4.07        1.61      2.65 o 
   3   8   9        0.65       -0.42      3.86 o 
  -6   9   9        0.06       -1.45      2.35 o 
  -5   9   9       10.40       14.50      1.93 o 
  -4   9   9        8.25        8.15      1.69 o 
  -3   9   9      198.48      187.78      6.07 o 
  -2   9   9       59.12       58.03      2.82 o 
  -1   9   9      363.84      349.65     16.14 o 
   0   9   9       25.00       25.07      2.03 o 
   1   9   9        4.44        5.13      2.95 o 
   2   9   9       11.55       10.57      3.23 o 
   3   9   9        9.86        3.61      4.18 o 
  -6  10   9       87.32       88.18      6.01 o 
  -5  10   9        0.01       -1.31      1.85 o 
  -4  10   9        0.32        0.54      1.52 o 
  -3  10   9       37.08       33.26      2.17 o 
  -2  10   9      168.75      155.54      7.17 o 
  -1  10   9       29.58       27.82      2.39 o 
   0  10   9        9.39       10.25      2.26 o 
   1  10   9        1.42       -1.42      2.31 o 
   2  10   9        1.17        2.41      5.05 o 
   3  10   9        0.53        3.20      4.18 o 
  -6  11   9       26.80       26.38      3.57 o 
  -5  11   9       44.11       46.18      5.34 o 
  -4  11   9       54.44       48.63      2.75 o 
  -3  11   9        0.29       -0.67      1.37 o 
  -2  11   9       29.95       26.98      2.29 o 
  -1  11   9       22.37       28.45      2.46 o 
   0  11   9       24.24       23.62      3.73 o 
   1  11   9       21.97       24.02      7.16 o 
   2  11   9        0.22        3.44      4.90 o 
   3  11   9        0.22       -3.82      3.82 o 
  -6  12   9        3.41       -1.21      2.78 o 
  -5  12   9        2.86        0.43      2.35 o 
  -4  12   9        4.36        3.22      1.71 o 
  -3  12   9       38.04       37.73      2.68 o 
  -2  12   9      109.02       90.95      5.58 o 
  -1  12   9        0.21       -1.29      1.69 o 
   0  12   9       10.51       14.07      2.49 o 
   1  12   9        1.66        1.95      3.24 o 
   2  12   9       55.18       62.74      6.48 o 
  -5  13   9        0.65       -1.99      2.60 o 
  -4  13   9        7.28        6.00      2.36 o 
  -3  13   9        0.14        1.31      1.37 o 
  -2  13   9        3.74        3.59      2.34 o 
  -1  13   9       30.69       36.56      3.26 o 
   0  13   9        0.00        0.89      2.14 o 
   1  13   9       41.91       40.60      7.31 o 
   2  13   9        0.02       -1.03      3.82 o 
  -5  14   9       35.96       40.63      8.44 o 
  -4  14   9       11.55       10.34      2.67 o 
  -3  14   9        1.40        3.71      1.76 o 
  -2  14   9        1.25        1.30      3.01 o 
  -1  14   9        8.94        5.07      2.30 o 
   0  14   9        0.15        0.79      2.26 o 
   1  14   9        5.29        6.85      6.10 o 
  -4  15   9       64.29       94.00      8.89 o 
  -3  15   9        2.65       -0.89      2.88 o 
  -2  15   9        0.15       -2.85      2.85 o 
  -1  15   9        8.40       11.23      2.62 o 
   0  15   9        2.72       -1.08      2.25 o 
   1  15   9        0.75        1.81      5.80 o 
  -4  16   9        0.39       -2.82      2.82 o 
  -3  16   9        2.49        2.56      4.90 o 
  -2  16   9        5.45        8.66      4.90 o 
  -1  16   9        0.20        3.98      2.55 o 
   0  16   9        5.44        5.36      2.61 o 
  -2  17   9       27.17       35.10      6.85 o 
  -1  17   9       20.30       30.06      6.10 o 
  -7   0  10       17.10       17.49      9.75 o 
  -6   0  10       71.97       72.70      5.00 o 
  -5   0  10       16.32       14.78      2.79 o 
  -4   0  10        1.72        0.00      1.90 o 
  -3   0  10       42.52       32.55      2.39 o 
  -2   0  10      161.06      151.39      6.77 o 
  -1   0  10      206.44      205.01      9.60 o 
   0   0  10        3.09       -0.44      1.97 o 
   1   0  10       46.50       57.40      9.64 o 
   2   0  10        2.26        1.64      8.74 o 
   3   0  10       12.34        6.80      4.34 o 
  -7   1  10        7.47        7.96      2.70 o 
  -6   1  10        1.09       -1.43      1.64 o 
  -5   1  10       10.11        8.63      1.78 o 
  -4   1  10        7.32        6.17      1.51 o 
  -3   1  10       48.86       49.68      2.03 o 
  -2   1  10       89.23       78.59      3.12 o 
  -1   1  10      198.11      190.35      6.17 o 
   0   1  10       12.57       13.50      2.09 o 
   1   1  10        3.51        7.34      2.27 o 
   2   1  10        1.03        0.75      2.50 o 
   3   1  10       12.42       14.02      3.30 o 
   4   1  10       26.57       26.81      8.36 o 
  -7   2  10        0.03       -2.36      2.36 o 
  -6   2  10        4.18        5.21      1.90 o 
  -5   2  10      112.04       98.13      7.11 o 
  -4   2  10       14.48       14.94      1.79 o 
  -3   2  10      103.60       95.36      3.12 o 
  -2   2  10       26.40       24.72      1.86 o 
  -1   2  10        6.14        5.10      1.46 o 
   0   2  10      100.98       92.81      3.48 o 
   1   2  10       36.25       36.39      2.65 o 
   2   2  10       15.83       13.26      2.85 o 
   3   2  10        9.05       10.90      3.58 o 
  -7   3  10       26.67       29.75      3.59 o 
  -6   3  10       33.71       33.74      3.79 o 
  -5   3  10       58.04       55.59      3.57 o 
  -4   3  10        3.05        4.86      1.57 o 
  -3   3  10      636.92      596.64     13.88 o 
  -2   3  10        1.51       -0.30      1.20 o 
  -1   3  10        1.54        5.53      1.35 o 
   0   3  10        9.03       10.76      1.62 o 
   1   3  10        5.19        4.16      2.25 o 
   2   3  10        0.18        0.32      2.41 o 
   3   3  10        0.64        1.90      3.24 o 
  -7   4  10        3.25        1.55      2.64 o 
  -6   4  10       33.29       32.61      4.28 o 
  -5   4  10        6.40        6.84      1.78 o 
  -4   4  10       47.82       65.50      2.98 o 
  -3   4  10       71.16       65.51      2.53 o 
  -2   4  10        4.21        4.35      1.17 o 
  -1   4  10        3.23        4.00      1.30 o 
   0   4  10       26.07       29.11      2.33 o 
   1   4  10        2.87        2.90      1.84 o 
   2   4  10        1.95        0.58      2.44 o 
   3   4  10        1.43        4.10      3.39 o 
  -7   5  10        5.79        8.73      2.90 o 
  -6   5  10       17.99       13.27      3.54 o 
  -5   5  10        7.04        3.34      1.70 o 
  -4   5  10      113.19      118.16      3.77 o 
  -3   5  10      153.06      134.54      3.95 o 
  -2   5  10       39.25       36.06      1.88 o 
  -1   5  10        9.77        9.03      1.44 o 
   0   5  10        0.18        0.29      1.60 o 
   1   5  10        8.01        4.85      1.97 o 
   2   5  10       39.38       40.57      5.18 o 
   3   5  10        0.01        0.34      3.93 o 
  -7   6  10       15.46       14.74      3.27 o 
  -6   6  10        0.92        0.04      2.36 o 
  -5   6  10      130.53      124.21      4.55 o 
  -4   6  10       14.89       16.85      1.92 o 
  -3   6  10       61.93       56.60      2.64 o 
  -2   6  10        2.80        1.77      0.90 o 
  -1   6  10        1.67        0.19      1.26 o 
   0   6  10       72.17       69.94      3.98 o 
   1   6  10        2.27        2.61      2.43 o 
   2   6  10        0.39       -0.38      2.67 o 
   3   6  10        8.76        8.81      4.46 o 
  -7   7  10       13.66       14.64      3.30 o 
  -6   7  10       15.52       16.90      2.97 o 
  -5   7  10        1.74       -1.57      1.57 o 
  -4   7  10       24.38       16.39      2.13 o 
  -3   7  10       58.80       54.74      2.97 o 
  -2   7  10      169.23      158.02      4.94 o 
  -1   7  10        1.48        0.23      1.55 o 
   0   7  10        0.58        0.30      1.97 o 
   1   7  10        1.27       -2.63      2.63 o 
   2   7  10       14.09       12.22      3.23 o 
   3   7  10        3.17        4.88      4.39 o 
  -7   8  10       16.49       12.99      5.25 o 
  -6   8  10       51.41       52.61      5.02 o 
  -5   8  10        2.73       -0.60      1.70 o 
  -4   8  10        0.00       -1.46      1.46 o 
  -3   8  10       24.30       25.38      3.03 o 
  -2   8  10      408.45      397.32     11.58 o 
  -1   8  10       16.39       24.60      3.86 o 
   0   8  10        2.68        1.00      2.28 o 
   1   8  10        1.33        0.44      2.40 o 
   2   8  10        5.04        6.22      4.07 o 
   3   8  10        2.01        0.03      4.17 o 
  -6   9  10        4.35       -0.88      2.46 o 
  -5   9  10       18.84       17.02      2.37 o 
  -4   9  10        0.44       -1.49      1.61 o 
  -3   9  10        1.81        0.74      1.86 o 
  -2   9  10        1.22       -1.49      1.67 o 
  -1   9  10      307.05      305.79     13.60 o 
   0   9  10       41.08       50.77      5.42 o 
   1   9  10        2.10        3.31      2.59 o 
   2   9  10        2.40        1.58      3.59 o 
   3   9  10        0.02        3.22      4.47 o 
  -6  10  10       38.34       41.17      4.15 o 
  -5  10  10        6.75        4.27      2.45 o 
  -4  10  10        0.28        0.43      1.62 o 
  -3  10  10        6.83        6.01      2.05 o 
  -2  10  10        1.47        0.83      1.77 o 
  -1  10  10        0.07        0.59      2.30 o 
   0  10  10       93.76       91.65      7.14 o 
   1  10  10       12.25       11.49      3.57 o 
   2  10  10        0.01       -3.40      3.40 o 
  -6  11  10       10.71        9.40      3.15 o 
  -5  11  10        9.46       10.42      2.76 o 
  -4  11  10        0.25        0.26      1.73 o 
  -3  11  10       22.09       19.36      2.61 o 
  -2  11  10        1.90        3.23      2.20 o 
  -1  11  10       20.42       22.48      3.08 o 
   0  11  10       26.06       30.50      6.55 o 
   1  11  10        0.60        2.97      3.03 o 
   2  11  10        1.99        2.42      4.90 o 
  -5  12  10        4.81        3.67      2.58 o 
  -4  12  10       23.02       25.18      3.21 o 
  -3  12  10        1.21        0.40      1.93 o 
  -2  12  10        1.00       -3.05      3.05 o 
  -1  12  10        6.17        4.35      3.03 o 
   0  12  10        0.00        0.08      4.52 o 
   1  12  10       11.56       11.49      3.43 o 
   2  12  10       28.82       31.92      5.23 o 
  -5  13  10        1.48        0.14      2.47 o 
  -4  13  10       13.41        9.72      3.33 o 
  -3  13  10        2.68       -0.39      2.80 o 
  -2  13  10       23.65       24.32      4.63 o 
  -1  13  10        0.70       -0.74      3.11 o 
   0  13  10        3.42        2.64      4.59 o 
   1  13  10      138.60      151.99     13.86 o 
  -5  14  10        0.22       -0.53      4.14 o 
  -4  14  10        4.51        4.93      3.21 o 
  -3  14  10        9.81        5.53      3.12 o 
  -2  14  10        6.89        7.86      3.34 o 
  -1  14  10        1.82        6.62      5.84 o 
   0  14  10        4.08        8.06      5.35 o 
   1  14  10        9.61       19.13      7.00 o 
  -4  15  10        0.00        6.18      5.12 o 
  -3  15  10        0.00        3.00      3.06 o 
  -2  15  10        8.27        5.71      3.66 o 
  -1  15  10        0.00       -1.29      3.40 o 
   0  15  10        0.77        5.72      5.42 o 
  -3  16  10        2.86        5.95      5.42 o 
  -2  16  10       24.25       40.00     12.28 o 
  -1  16  10        0.11       -3.30      3.30 o 
  -7   1  11       27.11       36.87      3.71 o 
  -6   1  11       13.67       18.78      3.73 o 
  -5   1  11        5.46        3.88      1.66 o 
  -4   1  11      124.35      117.08      4.31 o 
  -3   1  11       20.20       18.66      1.86 o 
  -2   1  11       28.66       27.31      2.03 o 
  -1   1  11       51.97       46.09      2.66 o 
   0   1  11       55.59       55.55      2.80 o 
   1   1  11        0.11        6.99      2.41 o 
   2   1  11        2.86        5.33      2.84 o 
   3   1  11        4.81        3.55      3.19 o 
  -7   2  11       58.16       67.37      4.65 o 
  -6   2  11        2.69        1.94      2.15 o 
  -5   2  11      109.37      106.56      4.41 o 
  -4   2  11        0.27       -1.24      1.24 o 
  -3   2  11      183.84      160.85      5.23 o 
  -2   2  11       58.41       67.60      3.04 o 
  -1   2  11        0.47        0.42      1.35 o 
   0   2  11        1.69        7.25      2.15 o 
   1   2  11       87.39       87.62      7.08 o 
   2   2  11       11.40        8.11      2.89 o 
   3   2  11        2.69        2.10      3.49 o 
  -7   3  11       35.04       44.75      5.47 o 
  -6   3  11       12.77       16.13      3.94 o 
  -5   3  11       12.44        7.83      1.82 o 
  -4   3  11       13.06        9.10      1.59 o 
  -3   3  11      364.03      325.07      9.13 o 
  -2   3  11      244.66      250.84      7.24 o 
  -1   3  11        9.41        7.52      1.51 o 
   0   3  11       45.46       46.11      2.92 o 
   1   3  11       21.09       28.42      2.62 o 
   2   3  11        1.67        1.39      2.62 o 
   3   3  11        0.38       -0.63      3.40 o 
  -7   4  11        0.15        5.05      2.83 o 
  -6   4  11        8.91       10.94      2.61 o 
  -5   4  11       19.71       20.16      2.12 o 
  -4   4  11      584.95      524.32     12.52 o 
  -3   4  11       91.07       81.57      3.48 o 
  -2   4  11      168.11      167.33      5.27 o 
  -1   4  11        6.64        4.92      1.41 o 
   0   4  11        8.08       10.04      2.01 o 
   1   4  11        0.19        2.26      1.78 o 
   2   4  11        0.22       -2.75      2.75 o 
   3   4  11        2.39        2.02      4.29 o 
  -7   5  11        8.99        7.28      3.01 o 
  -6   5  11        0.03        0.18      2.97 o 
  -5   5  11       13.13       16.47      2.08 o 
  -4   5  11      271.73      224.40      6.65 o 
  -3   5  11       89.22       81.07      3.06 o 
  -2   5  11      140.38      144.78      5.24 o 
  -1   5  11        4.33        2.08      1.37 o 
   0   5  11       21.95       25.63      2.38 o 
   1   5  11       15.97       17.85      3.51 o 
   2   5  11       34.98       24.23      5.12 o 
   3   5  11        0.03       -0.80      4.21 o 
  -7   6  11       42.49       45.54      4.23 o 
  -6   6  11       13.34        9.95      2.69 o 
  -5   6  11        7.74        7.70      1.60 o 
  -4   6  11       25.99       14.90      2.15 o 
  -3   6  11      183.86      168.96      5.39 o 
  -2   6  11        4.08        3.10      1.45 o 
  -1   6  11        2.96        3.02      2.00 o 
   0   6  11        8.18        6.09      3.00 o 
   1   6  11       90.44       94.32      6.23 o 
   2   6  11        0.38        0.04      3.62 o 
   3   6  11       24.99       33.46      6.05 o 
  -7   7  11        1.71       -3.22      5.35 o 
  -6   7  11        6.73        6.83      2.63 o 
  -5   7  11        0.28       -1.62      1.62 o 
  -4   7  11        0.17       -0.64      1.72 o 
  -3   7  11       61.34       63.59      3.06 o 
  -2   7  11       96.92       93.23      6.79 o 
  -1   7  11       71.70       71.65      6.82 o 
   0   7  11        2.54        4.72      2.46 o 
   1   7  11        8.98        7.39      2.84 o 
   2   7  11        1.19       -3.46      3.46 o 
  -6   8  11        6.94        6.44      2.56 o 
  -5   8  11       16.74       13.57      3.45 o 
  -4   8  11       12.39       14.57      2.22 o 
  -3   8  11        3.67        3.00      1.79 o 
  -2   8  11      221.31      217.05     12.45 o 
  -1   8  11       47.90       54.22      5.24 o 
   0   8  11       22.75       24.68      3.32 o 
   1   8  11        2.40        3.13      2.66 o 
   2   8  11        1.89        3.59      4.13 o 
  -6   9  11       69.36       72.99      5.56 o 
  -5   9  11        0.64       -0.08      2.15 o 
  -4   9  11        4.80        3.50      2.21 o 
  -3   9  11        6.42        3.93      2.35 o 
  -2   9  11      123.04      109.43      9.41 o 
  -1   9  11       38.54       33.18      4.47 o 
   0   9  11      128.38      145.06      9.44 o 
   1   9  11        9.93        7.66      8.55 o 
   2   9  11        1.86        1.36      4.08 o 
  -6  10  11       38.34       35.31      4.02 o 
  -5  10  11       81.39       97.40     12.94 o 
  -4  10  11        0.12       -0.48      2.96 o 
  -3  10  11        0.01       -0.33      2.00 o 
  -2  10  11       34.21       31.78      7.42 o 
  -1  10  11       85.87       82.18     10.54 o 
   0  10  11       13.54       19.91      3.44 o 
   1  10  11        1.58        1.41      3.54 o 
   2  10  11        0.20       -1.21      4.41 o 
  -6  11  11        0.28       -4.22      4.22 o 
  -5  11  11       26.67       26.83      4.37 o 
  -4  11  11       40.21       47.14      4.73 o 
  -3  11  11       47.53       43.56      4.57 o 
  -2  11  11        0.16        4.44      3.92 o 
  -1  11  11       18.70       10.62      5.42 o 
   0  11  11       13.65       19.96      5.95 o 
   1  11  11       12.21        8.22      3.59 o 
  -5  12  11        4.06       -0.48      3.30 o 
  -4  12  11        1.75        5.13      3.21 o 
  -3  12  11        3.08        1.26      2.90 o 
  -2  12  11       14.49       11.30      5.20 o 
  -1  12  11       48.24       57.77      8.66 o 
   0  12  11        1.34        1.73      4.90 o 
   1  12  11        4.74        5.35      5.42 o 
  -5  13  11        0.20        1.91      3.55 o 
  -4  13  11        0.16        2.16      6.03 o 
  -3  13  11        4.89        6.17      3.19 o 
  -2  13  11        0.15       -4.44      4.44 o 
  -1  13  11        2.12        2.71      5.12 o 
   0  13  11       14.69       18.15      6.55 o 
  -4  14  11       31.98       42.72      4.99 o 
  -3  14  11       13.41       13.79      3.56 o 
  -2  14  11        0.98       -3.99      3.99 o 
  -1  14  11        0.92        4.59      5.65 o 
   0  14  11        7.82       14.01      6.10 o 
  -3  15  11       44.49       59.26     11.34 o 
  -2  15  11        1.50       -1.13      5.12 o 
  -1  15  11        0.03        1.96      5.35 o 
  -7   0  12       53.46       82.44      7.31 o 
  -6   0  12       30.98       43.73      5.08 o 
  -5   0  12       41.49       38.21      7.46 o 
  -4   0  12       20.34       20.98      3.44 o 
  -3   0  12        0.33        4.50      2.28 o 
  -2   0  12        0.38        0.21      2.08 o 
  -1   0  12       62.72       53.99      5.23 o 
   0   0  12       67.14       77.22     15.67 o 
   1   0  12        1.72        3.28      3.44 o 
   2   0  12        6.30        4.06      4.41 o 
  -7   1  12        2.48        4.69      2.88 o 
  -6   1  12       13.04        9.55      2.58 o 
  -5   1  12        5.00        0.55      1.58 o 
  -4   1  12       16.56       10.02      1.88 o 
  -3   1  12        5.61        5.26      1.68 o 
  -2   1  12       17.91       17.35      1.90 o 
  -1   1  12       41.55       39.56      3.29 o 
   0   1  12       66.68       75.29      5.00 o 
   1   1  12        1.86        3.68      2.49 o 
   2   1  12        1.50        5.80      4.47 o 
  -7   2  12        5.70        7.05      2.87 o 
  -6   2  12        1.14       -0.14      3.02 o 
  -5   2  12        0.44       -1.77      1.77 o 
  -4   2  12      111.10       89.78      5.18 o 
  -3   2  12       15.53       14.83      1.93 o 
  -2   2  12       38.03       37.95      3.36 o 
  -1   2  12        9.00        5.77      1.71 o 
   0   2  12        0.37        0.99      2.36 o 
   1   2  12       33.62       28.77      3.58 o 
   2   2  12        7.54        5.51      3.07 o 
  -7   3  12       20.62       28.65      3.58 o 
  -6   3  12       31.75       31.30      3.20 o 
  -5   3  12       29.52       22.31      2.54 o 
  -4   3  12       65.44       62.24      3.49 o 
  -3   3  12        4.49        4.19      1.69 o 
  -2   3  12      288.27      302.75      8.58 o 
  -1   3  12        0.13        0.99      1.60 o 
   0   3  12        0.02        0.89      1.92 o 
   1   3  12        1.80        1.03      4.00 o 
   2   3  12        1.85       -0.24      2.82 o 
  -7   4  12        0.04        2.13      2.83 o 
  -6   4  12        8.20        4.66      3.41 o 
  -5   4  12       22.76       22.82      2.58 o 
  -4   4  12        8.77        9.69      2.01 o 
  -3   4  12       55.88       59.36      3.03 o 
  -2   4  12       25.32       26.87      4.85 o 
  -1   4  12        5.59        6.97      1.95 o 
   0   4  12        0.18       -1.82      1.82 o 
   1   4  12       12.05        8.06      2.67 o 
   2   4  12        0.31       -4.19      4.41 o 
  -7   5  12       27.53       36.38      3.96 o 
  -6   5  12        1.17        1.82      2.45 o 
  -5   5  12       36.15       30.41      2.95 o 
  -4   5  12       10.38       10.10      1.97 o 
  -3   5  12       92.93       96.60      3.93 o 
  -2   5  12       76.14       80.74      3.45 o 
  -1   5  12       17.54       12.54      2.12 o 
   0   5  12        1.55       -0.23      2.91 o 
   1   5  12        0.01       -2.87      2.87 o 
   2   5  12        1.25        0.73      3.84 o 
  -6   6  12        9.91        5.63      2.99 o 
  -5   6  12        5.72        5.93      2.09 o 
  -4   6  12      102.49      109.24      6.20 o 
  -3   6  12        7.78        4.10      1.97 o 
  -2   6  12       31.27       31.87      2.27 o 
  -1   6  12        0.41       -0.76      2.12 o 
   0   6  12        0.68       -2.10      2.10 o 
   1   6  12       23.04       19.16      3.36 o 
   2   6  12        0.38       -0.99      3.86 o 
  -6   7  12        7.23        3.79      3.63 o 
  -5   7  12        7.70        7.04      2.91 o 
  -4   7  12        5.10        2.03      2.15 o 
  -3   7  12       43.59       45.97      4.18 o 
  -2   7  12       29.34       30.60      5.83 o 
  -1   7  12       84.45       89.26      7.37 o 
   0   7  12        1.23        1.50      2.56 o 
   1   7  12        0.06       -1.64      3.27 o 
   2   7  12        0.79        2.01      4.09 o 
  -6   8  12       26.95       26.63      4.07 o 
  -5   8  12       48.86       60.11      7.26 o 
  -4   8  12        3.00        4.16      2.47 o 
  -3   8  12        4.27        1.45      2.12 o 
  -2   8  12       13.42       11.25      2.95 o 
  -1   8  12      180.74      200.99     23.66 o 
   0   8  12        0.17       -0.65      3.10 o 
   1   8  12        1.15        1.05      3.41 o 
   2   8  12        1.36        8.29      6.48 o 
  -6   9  12       36.21       42.17     13.07 o 
  -5   9  12        4.76        3.51      4.18 o 
  -4   9  12       12.74       10.66      2.84 o 
  -3   9  12        0.58       -2.55      2.55 o 
  -2   9  12        2.36       -2.79      3.31 o 
  -1   9  12        1.63        5.42      4.97 o 
   0   9  12      114.95      149.85     23.50 o 
   1   9  12       13.83       12.41      3.91 o 
  -5  10  12       37.64       33.62      4.67 o 
  -4  10  12        4.01        3.63      2.57 o 
  -3  10  12        0.25        0.60      3.69 o 
  -2  10  12        2.63       -1.58      3.69 o 
  -1  10  12        0.12       10.24      5.42 o 
   0  10  12        1.75        2.83      3.84 o 
   1  10  12       29.99       36.26      5.15 o 
  -5  11  12        9.69        6.12      3.67 o 
  -4  11  12        6.02        3.18      3.18 o 
  -3  11  12        0.13       -3.62      3.62 o 
  -2  11  12       20.63       19.58      6.10 o 
  -1  11  12        1.91        2.56      5.12 o 
   0  11  12        6.40        8.44      5.65 o 
   1  11  12        5.81        5.72      8.70 o 
  -5  12  12        5.86        3.71      3.57 o 
  -4  12  12       10.25        8.27      3.65 o 
  -3  12  12       10.05       10.17      4.75 o 
  -2  12  12        2.86        6.85      5.42 o 
  -1  12  12        0.01       -3.46      5.12 o 
   0  12  12        3.24        0.38      5.27 o 
  -4  13  12        0.63        3.81      4.56 o 
  -3  13  12        9.58        2.03      4.22 o 
  -2  13  12        2.77        1.73      5.20 o 
  -1  13  12        9.40       12.65      6.03 o 
  -3  14  12        3.28        9.11      4.97 o 
  -2  14  12        6.03        0.53      5.42 o 
  -7   1  13        0.11        0.75      2.84 o 
  -6   1  13       34.62       47.24      6.68 o 
  -5   1  13        3.97        2.71      2.86 o 
  -4   1  13        3.43        4.23      1.75 o 
  -3   1  13       80.07       80.24      3.66 o 
  -2   1  13        8.70       11.39      2.24 o 
  -1   1  13       12.18       10.58      1.96 o 
   0   1  13       18.39       17.50      3.21 o 
   1   1  13       16.60       17.90      3.17 o 
   2   1  13        0.02        2.53      2.99 o 
  -7   2  13        6.04        6.11      3.03 o 
  -6   2  13       61.37       55.92     10.02 o 
  -5   2  13        3.85       -0.46      2.59 o 
  -4   2  13       66.86       63.89      3.30 o 
  -3   2  13        2.23        1.36      1.63 o 
  -2   2  13       86.11      103.19      8.35 o 
  -1   2  13       28.94       38.31      3.73 o 
   0   2  13        0.02        2.34      2.40 o 
   1   2  13        1.95        3.92      2.69 o 
   2   2  13       15.57       11.17      3.49 o 
  -6   3  13       27.17       36.31      6.12 o 
  -5   3  13        9.08        7.44      2.89 o 
  -4   3  13       12.92       10.81      2.00 o 
  -3   3  13       10.17       10.42      2.58 o 
  -2   3  13      176.83      172.49      5.62 o 
  -1   3  13       86.38       96.85      4.31 o 
   0   3  13        5.11       -1.67      2.42 o 
   1   3  13       13.40       16.39      3.06 o 
   2   3  13        3.48        7.92      3.78 o 
  -6   4  13        0.00        0.67      4.13 o 
  -5   4  13        5.37        3.83      2.86 o 
  -4   4  13       16.12       15.05      2.08 o 
  -3   4  13      395.86      376.52     11.77 o 
  -2   4  13       40.00       37.65      3.51 o 
  -1   4  13       50.33       59.95      3.45 o 
   0   4  13        0.27        0.71      2.10 o 
   1   4  13        0.52        4.62      3.13 o 
  -6   5  13       12.73       10.27      2.76 o 
  -5   5  13        0.09       -2.01      2.25 o 
  -4   5  13       13.34       18.35      2.34 o 
  -3   5  13      192.27      193.19      6.19 o 
  -2   5  13       38.85       39.43      4.82 o 
  -1   5  13       45.10       52.59      3.26 o 
   0   5  13        0.34        2.17      2.43 o 
   1   5  13        4.00        6.49      3.82 o 
  -6   6  13       47.50       41.60      5.70 o 
  -5   6  13        8.80        8.52      2.49 o 
  -4   6  13        0.78        0.74      2.16 o 
  -3   6  13       12.76       11.75      1.93 o 
  -2   6  13      112.04      109.87      9.01 o 
  -1   6  13        0.03        0.96      2.23 o 
   0   6  13        0.77       -1.61      3.27 o 
   1   6  13        3.88       -3.17      3.80 o 
  -6   7  13        0.74       -1.14      3.10 o 
  -5   7  13       10.54        9.31      6.25 o 
  -4   7  13        0.04       -0.43      2.20 o 
  -3   7  13        0.43       -0.01      2.49 o 
  -2   7  13       40.79       49.53      3.94 o 
  -1   7  13       35.29       39.10      3.95 o 
   0   7  13       29.65       28.66     11.18 o 
   1   7  13        0.06       -1.16      3.50 o 
  -6   8  13       94.33       95.02      9.53 o 
  -5   8  13        3.09        2.49      4.90 o 
  -4   8  13       13.35       12.44      3.30 o 
  -3   8  13        5.67        7.30      3.62 o 
  -2   8  13        2.68        6.18      4.07 o 
  -1   8  13      105.57      137.21      8.52 o 
   0   8  13       18.00       24.43      8.29 o 
   1   8  13        4.30        1.94      3.77 o 
  -5   9  13       59.58       63.04      9.19 o 
  -4   9  13        1.72       -0.53      4.59 o 
  -3   9  13        1.42        1.05      4.37 o 
  -2   9  13        1.73        0.58      5.39 o 
  -1   9  13       40.14       53.70      8.29 o 
   0   9  13       18.35       18.46      4.23 o 
  -5  10  13       32.20       26.96      6.93 o 
  -4  10  13       47.42       46.25      7.83 o 
  -3  10  13        0.31       -3.69      3.69 o 
  -2  10  13        0.20       -0.60      4.82 o 
  -1  10  13       23.43       27.04      7.00 o 
   0  10  13       30.14       46.36     13.52 o 
  -4  11  13       17.74       19.21      6.03 o 
  -3  11  13       25.92       36.38      6.85 o 
  -2  11  13       26.92       23.42      6.33 o 
  -1  11  13        0.06       -2.11      4.97 o 
   0  11  13        8.54       16.72      6.63 o 
  -4  12  13        2.86       -1.81      4.29 o 
  -3  12  13        0.53       -1.28      4.07 o 
  -2  12  13        1.31        3.31      5.12 o 
  -1  12  13        2.29       -0.08      5.95 o 
  -2  13  13        1.77       -0.45      5.27 o 
  -6   0  14       51.21       65.98     10.62 o 
  -5   0  14       33.02       41.52      5.42 o 
  -4   0  14       11.31       10.94      4.63 o 
  -3   0  14       16.30       16.82      3.16 o 
  -2   0  14        0.78        0.84      2.42 o 
  -1   0  14        4.72        3.01      5.05 o 
   0   0  14       20.77       27.65      4.66 o 
   1   0  14       16.32       23.63      4.83 o 
  -6   1  14        1.45       -4.59      4.59 o 
  -5   1  14       15.66       14.96      2.96 o 
  -4   1  14        5.62        6.87      2.47 o 
  -3   1  14       13.74       17.01      2.20 o 
  -2   1  14        3.86        1.08      1.73 o 
  -1   1  14        6.06        8.08      2.52 o 
   0   1  14       17.35       20.98      3.33 o 
   1   1  14       20.04       17.96      3.31 o 
  -6   2  14        6.26        4.26      3.39 o 
  -5   2  14        3.30        1.60      2.46 o 
  -4   2  14        0.39        2.34      2.09 o 
  -3   2  14       71.33       66.88      3.72 o 
  -2   2  14       11.62        8.17      1.88 o 
  -1   2  14       10.02       22.26      3.80 o 
   0   2  14        2.33        3.87      2.71 o 
   1   2  14        0.03       -0.02      2.82 o 
  -6   3  14       18.70       23.07      4.08 o 
  -5   3  14       24.83       28.79      3.34 o 
  -4   3  14       19.65       14.89      2.61 o 
  -3   3  14       46.68       54.25      3.09 o 
  -2   3  14        6.77        4.71      1.97 o 
  -1   3  14       93.15      102.57      4.68 o 
   0   3  14        0.32       -0.39      2.52 o 
   1   3  14        0.04       -2.61      2.76 o 
  -6   4  14        0.11       -2.93      2.93 o 
  -5   4  14        9.55        9.91      2.72 o 
  -4   4  14        7.43       12.34      4.51 o 
  -3   4  14        8.33        6.81      2.12 o 
  -2   4  14       33.42       31.37      2.72 o 
  -1   4  14        6.81       14.84      3.63 o 
   0   4  14        3.21        7.94      3.28 o 
   1   4  14        0.84        0.98      3.29 o 
  -6   5  14       21.15       18.07      3.65 o 
  -5   5  14        0.24        0.31      2.30 o 
  -4   5  14       38.56       41.13      3.38 o 
  -3   5  14        9.47        8.02      2.12 o 
  -2   5  14       43.25       49.24      3.58 o 
  -1   5  14       20.68       23.78      3.61 o 
   0   5  14        6.55        5.71      3.20 o 
   1   5  14        0.35       -1.36      5.95 o 
  -6   6  14        0.38       -0.43      4.25 o 
  -5   6  14        2.70        3.21      4.10 o 
  -4   6  14       11.85       14.87      3.46 o 
  -3   6  14       49.22       55.85      9.01 o 
  -2   6  14        2.41        5.67      2.75 o 
  -1   6  14       12.10       10.02      3.57 o 
   0   6  14        0.00        0.05      3.54 o 
  -5   7  14        2.21        4.00      3.97 o 
  -4   7  14        2.30        2.60      3.78 o 
  -3   7  14        5.40        9.13      4.04 o 
  -2   7  14       36.34       38.59      3.43 o 
  -1   7  14       11.32       10.78      3.84 o 
   0   7  14       26.55       31.40      5.04 o 
  -5   8  14       24.10       16.99      5.01 o 
  -4   8  14       28.94       37.57      5.73 o 
  -3   8  14        1.54        3.62      4.67 o 
  -2   8  14        6.66        6.55      5.42 o 
  -1   8  14        6.01       12.28      6.59 o 
   0   8  14       57.06       75.59     22.11 o 
  -5   9  14       31.05       37.73      7.76 o 
  -4   9  14        2.67        3.69      4.44 o 
  -3   9  14        5.78        5.80      4.90 o 
  -2   9  14        0.71        0.45      4.97 o 
  -1   9  14        1.30        5.42      5.87 o 
  -4  10  14       24.52       20.19      6.40 o 
  -3  10  14        0.99        8.44      4.75 o 
  -2  10  14        0.35        0.23      5.20 o 
  -1  10  14        0.51        1.21      5.65 o 
  -3  11  14        3.44        2.64      4.82 o 
  -2  11  14        0.08        2.26      5.50 o 
  -6   1  15        0.06       -0.31      2.94 o 
  -5   1  15       30.09       41.69      3.95 o 
  -4   1  15        0.04        0.19      2.40 o 
  -3   1  15        0.66        4.05      2.65 o 
  -2   1  15       27.09       25.01      2.68 o 
  -1   1  15        3.62        6.68      2.67 o 
   0   1  15        4.38        4.68      2.87 o 
  -6   2  15        4.63        6.94      3.86 o 
  -5   2  15       40.47       47.61      5.21 o 
  -4   2  15        4.05        1.84      4.52 o 
  -3   2  15       25.99       30.11      2.95 o 
  -2   2  15        3.03        5.18      2.60 o 
  -1   2  15       30.81       42.21      4.97 o 
   0   2  15       10.27       10.82      3.01 o 
  -6   3  15        0.13        0.60      4.82 o 
  -5   3  15       14.13       18.90      3.24 o 
  -4   3  15        4.24        3.87      2.47 o 
  -3   3  15        7.26       10.74      2.34 o 
  -2   3  15        5.29        7.87      2.27 o 
  -1   3  15       66.33       80.10      4.93 o 
   0   3  15       22.27       25.02      3.48 o 
  -5   4  15        0.01       -1.08      2.46 o 
  -4   4  15        2.45        1.67      2.40 o 
  -3   4  15       11.60        6.31      2.56 o 
  -2   4  15      186.14      185.21      6.79 o 
  -1   4  15       14.30       32.72      7.61 o 
   0   4  15       11.16       21.13      3.89 o 
  -5   5  15        9.68        6.62      2.71 o 
  -4   5  15        0.04       -0.05      2.33 o 
  -3   5  15        7.68        7.68      2.63 o 
  -2   5  15       88.25      128.07     19.87 o 
  -1   5  15       12.93       12.68      3.47 o 
   0   5  15        9.65       10.24      7.08 o 
  -5   6  15       32.03       35.74      4.76 o 
  -4   6  15        3.40        6.32      4.02 o 
  -3   6  15        0.99        2.97      2.76 o 
  -2   6  15        4.11       12.47      4.75 o 
  -1   6  15       51.63       58.11      5.58 o 
  -5   7  15        0.02        2.64      6.85 o 
  -4   7  15       10.22        9.57      4.59 o 
  -3   7  15        0.06       -3.18      3.18 o 
  -2   7  15        0.74       -0.87      2.79 o 
  -1   7  15       17.58       30.55      6.85 o 
  -4   8  15        0.83       -3.06      4.10 o 
  -3   8  15        5.42        1.51      5.12 o 
  -2   8  15        2.16        2.79      5.50 o 
  -3   9  15        1.70       -2.64      4.07 o 
  -2   9  15        0.38        0.15      5.35 o 
  -5   0  16       30.54       39.73      5.80 o 
  -4   0  16       22.97       31.00      5.18 o 
  -3   0  16        1.49        1.90      3.55 o 
  -2   0  16       10.12        9.73      3.95 o 
  -1   0  16        0.93        4.98      3.98 o 
  -5   1  16        0.69        1.25      2.91 o 
  -4   1  16       11.98       13.91      3.13 o 
  -3   1  16        3.18        1.83      2.57 o 
  -2   1  16        6.23       10.55      2.92 o 
  -1   1  16        1.72        2.91      2.80 o 
  -5   2  16        4.57        3.46      2.95 o 
  -4   2  16        3.77        8.65      2.88 o 
  -3   2  16        1.47        1.65      2.55 o 
  -2   2  16       32.30       38.37      3.69 o 
  -1   2  16        6.31        6.39      3.00 o 
  -5   3  16       10.24       12.94      3.28 o 
  -4   3  16       12.63       13.42      3.00 o 
  -3   3  16       10.83        9.50      2.82 o 
  -2   3  16       21.31       36.10      6.41 o 
  -1   3  16        5.36        7.32      4.23 o 
  -4   4  16        6.19        7.06      2.72 o 
  -3   4  16        1.30        4.03      2.62 o 
  -2   4  16        5.55       10.60      3.39 o 
  -4   5  16        1.74        1.56      2.66 o 
  -3   5  16       28.06       26.05      3.89 o 
  -2   5  16        6.24        7.56      3.32 o 
  -3   6  16       11.87       10.29      3.25 o 
                                                 
